# Supplementary material for: Hippocampal cells integrate past memory and present perception for the future
Source: PLoS Biol. 2020 Nov 18;18(11):e3000876. doi: 10.1371/journal.pbio.3000876 (PMC7673575; doi:10.1371/journal.pbio.3000876)
Supplement: S1 Data — The source data used to generate main figures are included under the file name “S1_Data.xlsx.” Source data for each main figure are arranged by sheet and are labeled. The raw spike files for each neuron are available at https://osf.io/nu9ch/?view_only=1faa4cc2d5254b6eb25740a92e6f693c. (XLSX) [file pbio.3000876.s014.xlsx]

## Sheet: Fig 2
Fig 2b. Mean discharge rates and SEM of the same neuron during the item-cue period for each item.
Cell Name: B1804240040001-2-1
Trial	Mean firing rate for each item-cue (Hz)
	I-A	I-B	II-A	II-B	III-A	III-B	IV-A	IV-B
1	6.38298	10.6383	0	0	0	0	1.06383	1.06383
2	3.19149	7.44681	0	18.0851	0	0	0	0
3	6.38298	0	0	0	0	11.7021	0	0
4	1.06383	0	0	0	0	0	0	0
5	0	0	0	0	0	0	0	0
6	3.19149	3.19149	0	0	0	0	0	0
7	5.31915	15.9574	0	0	0	0	0	0
8	0	2.12766	0	0	0	10.6383	0	4.25532
9	0	3.19149	0	0	7.44681	0	1.06383	0
10	15.9574	9.57447	0	0	0	0	0	0
11	5.31915	8.51064	0	0	0	0	0	0
12	4.25532	15.9574	0	0	0	0	0	0
13	0	10.6383	0	0	0	0	0	5.31915
14	4.25532	12.766	0	0	4.25532	0	4.25532	0
15	9.57447	12.766	0	0	5.31915	0	0	6.38298
16	23.4043	0	0	0	0	0	0	1.06383
17	22.3404	3.19149	0	2.12766	0	0	0	2.12766
18	11.7021	2.12766	1.06383	0	0	1.06383	0	0
19	8.51064	3.19149	0	0	0	3.19149	0	0
20	8.51064	9.57447	3.19149	3.19149	0	4.25532	0	2.12766
21	14.8936		2.12766	0	1.06383	0	0	8.51064
22	11.7021		1.06383	2.12766	0	0	5.31915	0
23	5.31915		0	0	0	0	5.31915	1.06383
24	7.44681		1.06383	1.06383	2.12766	0	0	4.25532
25	4.25532		1.06383	4.25532	0	0	0	0
26	2.12766		0	0	0	0	0	0
27	5.31915		12.766	1.06383	3.19149	0	0	0
28	3.19149		6.38298	13.8298	0	0	0	0
29			7.44681		1.06383	5.31915	0	0
30			0				0	0
31								0
32								0
MEAN	6.91489	6.54255	1.20567	1.63374	0.843727	1.24725	0.567376	1.13032
SEM	1.17037	1.22097	0.519501	0.799479	0.347737	0.56881	0.278131	0.38788
Fig 2d. Distributions of co-location indices for item-selective neurons (n = 136).
Item-selective neurons during item-cue (I-Cue) period, n = 136.
Cell Name		Correlation coefficient
B1708190004-1-1		0.185752
B1708190010-1-1		0.84048
B1708260003-01-1-1		0.221192
B1708260010-1-1		0.625916
B1709120005-1-1		0.976289
B1709140003-1-1		0.973185
B1709140006-1-1		0.925123
B1709160004-01-1-1		0.749472
B1709190002-01-1-1		0.927531
B1709190007-1-1		0.935746
B1709210002-1-1		0.99439
B1709210002-1-2		0.907408
B1709210003-1-2		-0.168175
B1709230002-1-1		0.960713
B1709230004-1-1		0.912022
B1709260003-1-1		-0.362469
B1709260006-01-1-1		0.929184
B1709260007-1-1		0.975976
B1709280007-02-1-1		0.914431
B1709280007-02-1-2		0.934093
B1709280008-1-2		0.717262
B1709300003-01-1-1		0.964219
B1709300004-1-1		0.590825
B1710020004-01-1-1		0.994333
B1710020005-1-1		0.719662
B1710020008-1-1		0.986669
B1710070003-01-1-1		0.918051
B1710070003-01-1-2		0.989371
B1710070003-01-1-3		0.966714
B1710070004-1-2		0.984625
B1710070006-01-1-1		0.986623
B1710100003-1-1		0.990258
B1710100006-01-1-2		0.992285
B1710170002-1-2		0.395809
B171125-0003-1-1		0.684143
B1711280010002-1-1		0.938821
B1712160010001-1-1		0.998451
B1712160020001-1-1		0.334328
B1801100030001-1-1		0.730575
B1801100050001-1-1		0.969482
B1801100050001-1-2		0.96043
B1801100070001-1-1		0.774891
B1804080010001-01-1-1		0.987457
B1804080010001-01-1-2		0.987407
B1804080010001-01-1-3		0.950971
B1804080020001-01-1-1		0.904065
B1804110030001-1-2		0.613966
B1804150010002-1-1		0.813176
B1804150010002-1-2		0.96437
B1804150050001-01-1-1		0.888637
B1804190010001-01-1-1		0.961935
B1804190020001-01-1-2		0.729219
B1804190020001-01-1-3		0.605467
B1804190050001-1-1		0.894336
B1804240030001-01-2-3		0.895354
B1804240040001-2-1		0.99807
B1805100020001-2-1		0.944157
B1805130010002-2-1		0.818332
B1806050020001-2-1		0.738924
B1806050020001-2-2		0.981417
B1806280020001-1-1		0.984482
B1809290030001-1-1		-0.551859
B1809290070001-1-1		0.463618
B1810020010001-1-1		0.940865
B1810050020001-1-1		0.789533
B1810130010001-1-1		0.70684
C1801210010001-1-1		0.955912
C1801210030001-1-1		0.8773
C1801310020001-1-1		0.754487
C1801310050001-1-1		0.773858
C1802040040001-1-2		0.882463
C1802070030001-1-1		0.813342
C1802110020001-02-1-1		0.968494
C1802130020001-1-1		0.944756
C1802270010001-1-1		0.756369
C1802270010001-1-3		0.809525
C1802270020001-1-3		0.637427
C1802270030001-1-1		-0.175282
C1803010020001-1-1		0.0877643
C1803010050001-1-1		0.901297
C18031200500013-1-1		0.988144
C1803170010001-1-1		0.974288
C1803170020001-1-1		0.921412
C1803170020001-1-2		0.947063
C1803170020001-1-3		-0.577249
C1804070010001-1-1		0.728448
C1804070020001-1-1		-0.0736166
C1804070030001-1-1		0.67838
C1804100010002m-1-1		0.354409
C1804100020001m-2-1		0.897612
C1804100020001m-5-1		0.720926
C1804100020001m-5-2		-0.294665
C1804100020001m-6-1		0.679549
C1804100020001m-8-1		0.773297
C1804100050001m-1-1		0.917892
C1804100050001m-3-1		0.908861
C1804100050001m-4-1		0.984009
C1804100050001m-9-1		0.366372
C1804180010001m-4-1		0.821622
C1804180010001m-6-1		0.777861
C1804180010001m-7-1		0.960063
C1804180010001m-8-1		0.755341
C1804180010001m-9-1		0.967417
C1804180040001m-5-1		-0.300295
C1804180040001m-6-1		0.0183135
C1804180040001m-7-1		0.947075
C1804250020001m-6-1		0.966542
C1804290010003-1-1		0.421549
C1805140010001-1-1		0.0458095
C1805160020001-2-1		0.18774
C1805160050001-2-1		0.928762
C1805160060001-2-1		0.881036
C1806040050002-1-1		0.878794
C1806060010001-1-1		0.964138
C1806210010001-1-2		0.926954
C1806210020001-1-1		0.855984
C1806210020001-1-2		0.240283
C1806210050001-1-1		-0.524091
C1806210060001-1-1		0.576184
C1806210060001-1-2		0.908414
C1806210060001-1-3		0.976683
C1806240030001-2-1		0.917767
C1806240030001-2-2		0.978302
C1806300020001m-2-2		0.969954
C1806300020001m-2-3		0.969828
C1806300020001m-3-2		0.964499
C1806300020001m-5-2		0.877776
C1806300020001m-6-1		0.72274
C1806300020001m-8-1		0.856524
C1806300020001m-8-2		0.737785
C1808050030001-1-2		0.875779
C1808090020001-1-2		0.351402
C1808120010001-1-1		0.214311
C1808140030001-1-1		0.833027
C1808160010001-1-1		0.470784
C1808240020001m-2-1		0.995367
Fig 2g. Two-dimensional scatter plots of AUC values between the item (ordinate) and co-location (abscissa) discriminations for item-selective neurons with high co-location index (r > 0.6; n = 109).
Cell Name		Correlation		Co-location discrimination			Item discrimination
		coefficient		AUC	p-value	Mean of 10,000 permutations	AUC	p-value	Mean of 10,000 permutations
B1709140006-1-1		0.925123		0.811876	0.0002	0.577546	0.814286	0.0195	0.592857
B1709300003-01-1-1		0.964219		0.815972	0	0.569182	0.78125	0.0402	0.6
B1804080010001-01-1-1		0.987457		0.823112	0	0.547474	0.7375	0.0357	0.578125
B1804150010002-1-2		0.96437		0.899302	0	0.541287	0.774238	0.0034	0.563712
B1804150050001-01-1-1		0.888637		0.81083	0.0002	0.554152	0.738095	0.0071	0.560091
B1806050020001-2-1		0.738924		0.716846	0.0002	0.552365	0.73125	0.026	0.572917
C1802070030001-1-1		0.813342		0.7375	0.0037	0.572321	0.929688	0.0007	0.601562
C1804070010001-1-1		0.728448		0.648399	0.0155	0.551281	0.945238	0	0.569048
C1804070030001-1-1		0.67838		0.790996	0	0.53877	0.884314	0	0.570588
C1804180010001m-8-1		0.755341		0.593964	0.0331	0.537908	0.651914	0.0241	0.546651
C1806210060001-1-2		0.908414		0.790977	0	0.539474	0.842105	0.0003	0.563712
C1806210060001-1-3		0.976683		0.777694	0	0.537127	0.923823	0	0.562327
C1808140030001-1-1		0.833027		0.828353	0	0.555348	0.859244	0.0001	0.571429
B1709280008-1-2		0.717262		0.57	0.5517	0.577649	0.804688	0.0259	0.601562
B1804110030001-1-2		0.613966		0.701128	0.0573	0.580461	0.783333	0.0323	0.594444
C1802270010001-1-1		0.756369		0.57931	0.2047	0.547073	0.715	0.016	0.5575
B1708190010-1-1		0.84048		0.760976	0.0061	0.586992	0.535714	0.7953	0.607143
B1708260010-1-1		0.625916		0.765741	0.0035	0.576852	0.652778	0.3883	0.625
B1709140003-1-1		0.973185		0.727222	0.008	0.577778	0.685185	0.1737	0.592593
B1709160004-01-1-1		0.749472		0.802885	0.0002	0.566239	0.5	0.7426	0.58125
B1709190002-01-1-1		0.927531		0.884	0	0.5765	0.66	0.2387	0.595
B1709190007-1-1		0.935746		0.724183	0.0127	0.57625	0.625	0.3972	0.607143
B1709210002-1-1		0.99439		0.93022	0	0.551099	0.553571	0.6406	0.577381
B1709210002-1-2		0.907408		0.811632	0	0.56612	0.479167	0.9884	0.583333
B1709230002-1-1		0.960713		0.757703	0.0013	0.567694	0.577273	0.5335	0.586364
B1709230004-1-1		0.912022		0.8425	0.0001	0.583333	0.6	0.5288	0.628571
B1709260006-01-1-1		0.929184		0.763605	0.0008	0.564103	0.697531	0.1646	0.592593
B1709260007-1-1		0.975976		0.904088	0	0.575911	0.56875	0.624	0.59375
B1709280007-02-1-1		0.914431		0.776644	0.0008	0.572917	0.59375	0.4983	0.59375
B1709280007-02-1-2		0.934093		0.702948	0.001	0.551282	0.60625	0.3634	0.58125
B1710020004-01-1-1		0.994333		0.991079	0	0.564228	0.605556	0.4316	0.594444
B1710020005-1-1		0.719662		0.720424	0.0074	0.573103	0.585938	0.529	0.59375
B1710020008-1-1		0.986669		0.881127	0	0.578824	0.59375	0.5158	0.601562
B1710070003-01-1-1		0.918051		0.830353	0	0.560852	0.543956	0.6921	0.57967
B1710070003-01-1-3		0.966714		0.674117	0.0091	0.558383	0.607143	0.3123	0.574176
B1710070004-1-2		0.984625		0.849412	0	0.580544	0.557143	0.7107	0.6
B1710070006-01-1-1		0.986623		0.798701	0.0018	0.583333	0.483333	0.9439	0.633333
B1710100003-1-1		0.990258		0.888393	0	0.593506	0.572917	0.6116	0.604167
B1710100006-01-1-2		0.992285		0.905258	0	0.560883	0.696429	0.0729	0.576531
B171125-0003-1-1		0.684143		0.829446	0.0001	0.579923	0.653061	0.3548	0.612245
B1711280010002-1-1		0.938821		0.724219	0.004	0.559514	0.510417	0.8184	0.59375
B1712160010001-1-1		0.998451		0.740454	0.0045	0.576367	0.544444	0.7467	0.588889
B1801100030001-1-1		0.730575		0.831933	0.0002	0.574675	0.802083	0.0546	0.614583
B1801100050001-1-1		0.969482		0.993697	0	0.574142	0.673469	0.2854	0.602041
B1801100050001-1-2		0.96043		0.811275	0.0002	0.573928	0.692857	0.1858	0.6
B1804080010001-01-1-2		0.987407		0.940756	0	0.551167	0.537829	0.6885	0.567434
B1804080020001-01-1-1		0.904065		0.735563	0.0002	0.545343	0.52381	0.7418	0.562169
B1804150010002-1-1		0.813176		0.6853	0.0046	0.555585	0.524038	0.8312	0.591346
B1804190010001-01-1-1		0.961935		0.689098	0.023	0.544079	0.472222	0.9739	0.572222
B1804190020001-01-1-2		0.729219		0.63681	0.0186	0.537415	0.74026	0.0771	0.577922
B1804190050001-1-1		0.894336		0.739928	0	0.534015	0.569358	0.3986	0.547619
B1804240030001-01-2-3		0.895354		0.678039	0	0.532993	0.688095	0.0652	0.569048
B1804240040001-2-1		0.99807		0.839946	0	0.53169	0.511607	0.8295	0.558929
B1805100020001-2-1		0.944157		0.748353	0.001	0.555995	0.681818	0.1352	0.583333
B1805130010002-2-1		0.818332		0.755882	0.0027	0.575708	0.555	0.663	0.59
B1806050020001-2-2		0.981417		0.757949	0	0.54092	0.591176	0.3419	0.563235
B1806280020001-1-1		0.984482		0.75559	0.0003	0.564944	0.553846	0.6646	0.584615
B1810020010001-1-1		0.940865		0.667638	0.0188	0.560218	0.610294	0.2786	0.568015
B1810130010001-1-1		0.70684		0.688	0.0111	0.565429	0.538462	0.7501	0.580128
C1801210010001-1-1		0.955912		0.727778	0.0064	0.576206	0.617284	0.4024	0.592593
C1801310020001-1-1		0.754487		0.6925	0.0186	0.571667	0.686869	0.1587	0.590909
C1801310050001-1-1		0.773858		0.863991	0	0.568864	0.529167	0.8033	0.5875
C1802040040001-1-2		0.882463		0.644757	0.0329	0.559579	0.595556	0.3668	0.571111
C1802110020001-02-1-1		0.968494		0.782418	0	0.557143	0.555556	0.6033	0.573333
C1802130020001-1-1		0.944756		0.793394	0	0.542095	0.579762	0.3817	0.560714
C1802270010001-1-3		0.809525		0.668858	0.0022	0.551501	0.46625	0.9996	0.56375
C1802270020001-1-3		0.637427		0.720611	0.0002	0.557406	0.521429	0.8105	0.57619
C1803010050001-1-1		0.901297		0.911071	0	0.55214	0.6	0.3677	0.57619
C18031200500013-1-1		0.988144		0.857769	0	0.549902	0.565789	0.4869	0.564474
C1803170010001-1-1		0.974288		0.715854	0.0005	0.551243	0.552083	0.6193	0.570833
C1803170020001-1-1		0.921412		0.771487	0	0.546845	0.522676	0.797	0.561224
C1803170020001-1-2		0.947063		0.9094	0	0.549652	0.50625	0.9004	0.5625
C1804100020001m-2-1		0.897612		0.721125	0	0.540147	0.557071	0.4381	0.549495
C1804100020001m-5-1		0.720926		0.860084	0	0.544196	0.658497	0.1101	0.566993
C1804100020001m-6-1		0.679549		0.753723	0	0.549425	0.604762	0.3125	0.571429
C1804100050001m-1-1		0.917892		0.783984	0	0.529718	0.616096	0.0558	0.540472
C1804100050001m-3-1		0.908861		0.611103	0.0039	0.53208	0.557289	0.3545	0.541832
C1804100050001m-4-1		0.984009		0.63253	0.0003	0.531892	0.518873	0.7363	0.542393
C1804180010001m-4-1		0.821622		0.594266	0.0287	0.535167	0.613889	0.0886	0.545238
C1804180010001m-6-1		0.777861		0.591478	0.0294	0.53548	0.574324	0.254	0.543544
C1804180010001m-7-1		0.960063		0.747586	0	0.536486	0.485317	0.9661	0.546825
C1804180040001m-7-1		0.947075		0.737274	0	0.535935	0.539445	0.5589	0.545654
C1804250020001m-6-1		0.966542		0.626635	0.0005	0.52935	0.536087	0.5233	0.538043
C1805160050001-2-1		0.928762		0.664043	0.001	0.544898	0.634058	0.1123	0.557065
C1805160060001-2-1		0.881036		0.619304	0.0169	0.544525	0.497751	0.9537	0.554723
C1806040050002-1-1		0.878794		0.647569	0.024	0.557065	0.504444	0.8971	0.573333
C1806060010001-1-1		0.964138		0.678211	0.0258	0.56622	0.670833	0.1735	0.5875
C1806210010001-1-2		0.926954		0.755744	0	0.551116	0.52037	0.7814	0.566667
C1806210020001-1-1		0.855984		0.677242	0.0045	0.547743	0.625	0.2182	0.566667
C1806240030001-2-1		0.917767		0.943371	0	0.549867	0.63843	0.1174	0.56095
C1806240030001-2-2		0.978302		0.710391	0	0.539796	0.585714	0.339	0.560714
C1806300020001m-2-2		0.969954		0.814648	0	0.545663	0.590909	0.3072	0.560606
C1806300020001m-2-3		0.969828		0.702171	0.0081	0.568478	0.5625	0.6119	0.5875
C1806300020001m-3-2		0.964499		0.650521	0.0081	0.549481	0.55625	0.5569	0.56375
C1806300020001m-5-2		0.877776		0.758182	0.0008	0.569549	0.7	0.125	0.59
C1806300020001m-6-1		0.72274		0.658132	0	0.534713	0.500595	0.9342	0.543427
C1806300020001m-8-1		0.856524		0.617765	0.0002	0.530799	0.494302	0.9709	0.538283
C1806300020001m-8-2		0.737785		0.673176	0.0124	0.561176	0.506494	0.8776	0.581169
C1808050030001-1-2		0.875779		0.655431	0.0182	0.55977	0.58	0.4722	0.575556
C1808240020001m-2-1		0.995367		0.78669	0	0.535189	0.63	0.1123	0.555833
B1709120005-1-1		0.976289		0.633814	0.1789	0.570513	0.585714	0.5316	0.614286
B1710070003-01-1-2		0.989371		0.62069	0.0935	0.558012	0.611905	0.3116	0.57381
B1801100070001-1-1		0.774891		0.665152	0.1941	0.595161	0.65	0.4088	0.633333
B1804080010001-01-1-3		0.950971		0.598179	0.1321	0.54972	0.549342	0.6053	0.565789
B1804190020001-01-1-3		0.605467		0.592215	0.1747	0.548186	0.720779	0.1151	0.597403
B1810050020001-1-1		0.789533		0.563521	0.4291	0.554883	0.684874	0.0706	0.569328
C1801210030001-1-1		0.8773		0.66934	0.0641	0.57582	0.55	0.6954	0.59
C1804100020001m-8-1		0.773297		0.589675	0.0715	0.537778	0.560185	0.4286	0.550926
C1804180010001m-9-1		0.967417		0.568209	0.1569	0.538214	0.606459	0.1235	0.546252

## Sheet: Fig 3
Fig 3b. Mean discharge rate and SEM of the same neuron during the background-cue period for each item.
Cell Name: B1804240030001-01-2-2
Trial	Mean firing rate for each item-cue (Hz)
	I-A	I-B	II-A	II-B	III-A	III-B	IV-A	IV-B
1	0	0	0	0	6.38298	5.31915	0	0
2	0	0	0	0	8.51064	5.31915	0	0
3	0	0	0	0	8.51064	13.8298	0	0
4	0	0	0	0	14.8936	17.0213	0	3.19149
5	0	0	0	0	1.06383	13.8298	0	0
6	0	0	0	0	12.766	12.766	3.19149	0
7	1.06383	3.19149	0	0	8.51064	4.25532	0	0
8	0	0	0	0	6.38298	5.31915	2.12766	0
9		0	0	0	10.6383	3.19149	0	2.12766
10			0	0	9.57447	6.38298	0	0
11			0	0	8.51064	3.19149	1.06383	0
12			0	0	2.12766	4.25532	0	2.12766
13			0	0	0	5.31915	0	0
14			0	0	3.19149		0	0
15			0	0			0	0
16			0	0			1.06383
MEAN	0.132979	0.35461	0	0	7.21884	7.69231	0.465426	0.496454
SEM	0.132979	0.35461	0	0	1.16525	1.33131	0.237259	0.272051
Fig 3c. Cumulative frequency histograms of the co-location index.
Item-selective neurons during background-cue (B-Cue) period, n = 47.
Cell Name		Correlation coefficient
B1709120004-1-1		0.220349
B1709120005-1-1		0.962798
B1709210002-1-1		0.944047
B1709230004-1-1		0.98037
B1709280007-02-1-1		0.997007
B1709280009-1-2		0.959545
B1710070003-01-1-2		0.960328
B1710070004-1-2		0.961966
B1710100006-01-1-2		0.855936
B1710250002-1-1		0.963338
B1801100070001-1-1		0.780998
B1804080020001-01-1-1		0.827748
B1804080040001-01-1-4		0.89859
B1804150010002-1-1		0.898047
B1804150050001-01-1-1		0.702494
B1804240030001-01-2-2		0.999009
B1804240040001-2-1		0.918519
B1804240040001-2-3		0.921844
B1806050020001-2-2		0.958383
B1810020010001-1-1		0.811867
B1810050050001-1-1		0.993227
C1801150010001-01-1-2		-0.449352
C1801210030001-1-1		0.982558
C1802110020001-02-1-1		0.943834
C1803010050001-1-1		0.84971
C1803170010001-1-1		0.799181
C1803170020001-1-2		0.987752
C1803170020001-1-3		0.969046
C1803170030001-1-1		0.928978
C1804070010001-1-1		0.983153
C1804100020001m-2-1		0.941731
C1804100020001m-6-1		-0.27087
C1804100050001m-1-1		0.883223
C1804180010001m-8-1		0.939411
C1806210050001-1-1		0.985046
C1806210060001-1-2		0.99999
C1806240010001-2-1		0.863495
C1806240030001-2-1		0.946098
C1806300020001m-2-1		0.794298
C1806300020001m-2-2		0.940353
C1806300020001m-2-3		0.69055
C1808140020001-1-1		0.944136
C1808140030001-1-1		0.996871
C1808160010001-1-1		0.966746
C1808220020001m-6-2		0.943024
C1808220020001m-6-3		0.956303
C1808240020001m-2-1		0.999683
Fig 3d. Two-dimensional scatter plot of AUC values for item-selective neurons during the background-cue period (n = 47).
Cell Name		Correlation		Co-location discrimination			Item discrimination
		coefficient		AUC	p-value	Mean of 10,000 permutations	AUC	p-value	Mean of 10,000 permutations
B1801100070001-1-1		0.780998		0.842593	0.0491	0.644444	1	0	1
C1806300020001m-2-3		0.69055		0.777875	0.0038	0.58885	0.822917	0.038	0.614583
C1804180010001m-8-1		0.939411		0.503729	0.8665	0.548377	0.701691	0.0256	0.562802
B1709120005-1-1		0.962798		0.796154	0.0149	0.609053	0.54	0.7838	0.62
B1709280007-02-1-1		0.997007		0.764516	0.0164	0.588542	0.6875	0.2872	0.645833
B1710070003-01-1-2		0.960328		0.862269	0	0.57623	0.722222	0.1143	0.598765
B1710070004-1-2		0.961966		0.914815	0.0001	0.6	0.55	0.7278	0.65
B1804080020001-01-1-1		0.827748		0.6829	0.0306	0.563682	0.597222	0.5227	0.611111
B1804080040001-01-1-4		0.89859		0.808824	0.0032	0.575368	0.733333	0.2841	0.633333
B1804150050001-01-1-1		0.702494		0.71412	0.0391	0.567669	0.875	0.1308	0.75
B1804240030001-01-2-2		0.999009		0.971759	0	0.547257	0.486264	0.9751	0.57967
B1804240040001-2-1		0.918519		0.629245	0.0319	0.546296	0.566993	0.4812	0.563725
B1804240040001-2-3		0.921844		0.626361	0.0416	0.548643	0.585	0.3465	0.56125
B1806050020001-2-2		0.958383		0.871736	0	0.566667	0.5	0.9477	0.590909
B1810020010001-1-1		0.811867		0.83432	0	0.580092	0.6625	0.3451	0.6125
B1810050050001-1-1		0.993227		0.932432	0	0.590625	0.490741	0.9118	0.601852
C1801210030001-1-1		0.982558		0.755556	0.0345	0.599769	0.541667	0.7832	0.625
C1803010050001-1-1		0.84971		0.682749	0.0353	0.572612	0.588889	0.5002	0.588889
C1803170010001-1-1		0.799181		0.727096	0.006	0.567727	0.58642	0.546	0.598765
C1803170020001-1-2		0.987752		0.785362	0	0.562133	0.538194	0.7352	0.579861
C1803170020001-1-3		0.969046		0.7384	0.0004	0.5608	0.490385	0.9004	0.576923
C1803170030001-1-1		0.928978		0.854348	0.0001	0.574468	0.526786	0.8096	0.607143
C1804070010001-1-1		0.983153		0.737695	0.002	0.5625	0.590278	0.5021	0.590278
C1804100020001m-6-1		-0.27087		0.705882	0.0097	0.573252	0.590278	0.5228	0.597222
C1804100050001m-1-1		0.883223		0.632089	0.0042	0.53895	0.511243	0.838	0.551587
C1806210050001-1-1		0.985046		0.68895	0.0104	0.565595	0.611111	0.3995	0.592593
C1806210060001-1-2		0.99999		0.909611	0	0.550275	0.638889	0.3032	0.594444
C1806300020001m-2-1		0.794298		0.740148	0.0011	0.571372	0.704545	0.1089	0.590909
C1806300020001m-2-2		0.940353		0.78475	0.0002	0.563	0.717949	0.0622	0.580128
C1808140020001-1-1		0.944136		0.686839	0.01	0.560788	0.507576	0.9199	0.583333
C1808140030001-1-1		0.996871		0.690254	0.0162	0.558333	0.636364	0.3041	0.590909
C1808160010001-1-1		0.966746		0.847254	0	0.560327	0.568182	0.5724	0.583333
C1808220020001m-6-2		0.943024		0.63456	0.0129	0.542541	0.591942	0.2753	0.555785
C1808220020001m-6-3		0.956303		0.827467	0	0.55925	0.518939	0.858	0.583333
C1808240020001m-2-1		0.999683		0.738272	0	0.531276	0.573333	0.4803	0.568889
B1709120004-1-1		0.220349		0.62963	0.4218	0.613426	0.75	0.1996	0.65625
B1709210002-1-1		0.944047		0.696231	0.0583	0.577605	0.583333	0.6235	0.633333
B1709230004-1-1		0.98037		0.505747	0.8829	0.603571	0.75	0.2169	0.666667
B1709280009-1-2		0.959545		0.571429	0.592	0.595	0.875	0.0585	0.708333
B1710100006-01-1-2		0.855936		0.584496	0.4789	0.581395	0.722222	0.1396	0.601852
B1710250002-1-1		0.963338		0.735294	0.1287	0.593137	0.75	0.2646	0.625
B1804150010002-1-1		0.898047		0.666667	0.0661	0.572396	0.6875	0.3021	0.625
C1801150010001-01-1-2		-0.449352		0.491453	0.8872	0.59411	0.75	0.1318	0.65
C1802110020001-02-1-1		0.943834		0.600505	0.3136	0.569192	0.623457	0.3719	0.592593
C1804100020001m-2-1		0.941731		0.615158	0.0609	0.547356	0.659211	0.0877	0.563158
C1806240010001-2-1		0.863495		0.625	0.103	0.560688	0.598485	0.4121	0.579545
C1806240030001-2-1		0.946098		0.630137	0.1025	0.565881	0.599359	0.4031	0.580128

## Sheet: Fig 4
Fig 4a(bottom). Example neuron signaling background effect.
Cell Name: C1801210020001-01-1-2
I-Cue	B-Cue	Mean firing rate (Hz)		Firing rate for each trial (Hz)
I-A	-90	0.53135		0	1.0627
I-B	-90	n.a.
I-A	0	5.3135		2.1254	5.3135	8.50159
I-B	0	5.57917		5.3135	4.2508	9.56429	3.1881
I-A	90	12.0439		7.43889	15.9405	12.7524
I-B	90	8.14736		6.3762	10.627	7.43889
II-A	-90	1.85972		3.1881	4.2508	0	0
II-B	-90	1.0627		2.1254	0	2.1254	0
II-A	0	9.56429		4.2508	12.7524	6.3762	14.8778
II-B	0	5.3135		6.3762	3.1881	8.50159	3.1881
II-A	90	7.43889		9.56429	7.43889	5.3135
II-B	90	9.21006		6.3762	8.50159	12.7524
III-A	-90	2.65675		2.1254	4.2508	2.1254	2.1254
III-B	-90	0.797024		2.1254	0	0	1.0627
III-A	0	5.57917		10.627	6.3762	3.1881	2.1254
III-B	0	4.51647		11.6897	2.1254	3.1881	1.0627
III-A	90	7.43889		7.43889	7.43889	7.43889	7.43889
III-B	90	7.08466		6.3762	7.43889	7.43889
IV-A	-90	2.39107		5.3135	0	4.2508	0
IV-B	-90	1.59405		1.0627	2.1254	1.0627	2.1254
IV-A	0	4.78215		8.50159	3.1881	7.43889	0
IV-B	0	5.66773		6.3762	7.43889	3.1881
IV-A	90	5.84485		5.3135	8.50159	6.3762	3.1881
IV-B	90	6.64187		8.50159	7.43889	10.627	0
Fig 4b(bottom). Example neuron signaling background and co-location effects in a “convergent” manner.
Cell Name: B1710070003-01-1-2
I-Cue	B-Cue	Mean firing rate (Hz)		Firing rate for each trial (Hz)
I-A	-90	2.47963		2.1254	2.1254	3.1881
I-B	-90	0.708466		0	1.0627	1.0627
I-A	0	3.89656		3.1881	1.0627	7.43889
I-B	0	2.83386		3.1881	0	5.3135
I-A	90	8.14736		5.3135	10.627	8.50159
I-B	90	6.3762		6.3762
II-A	-90	0		0	0	0
II-B	-90	0.354233		1.0627	0	0
II-A	0	0		0	0	0
II-B	0	0		0	0	0
II-A	90	0		0	0	0
II-B	90	0		0	0
III-A	-90	11.3355		6.3762	14.8778	12.7524
III-B	-90	12.0439		12.7524	8.50159	14.8778
III-A	0	14.1693		5.3135	14.8778	22.3167
III-B	0	17.0032		14.8778	20.1913	15.9405
III-A	90	36.6631		37.1945	36.1318
III-B	90	34.0064		34.0064
IV-A	-90	14.1693		12.7524	15.9405	13.8151
IV-B	-90	18.7744		10.627	17.0032	28.6929
IV-A	0	11.6897		6.3762	15.9405	12.7524
IV-B	0	17.3574		17.0032	19.1286	15.9405
IV-A	90	21.9625		20.1913	18.0659	27.6302
IV-B	90	24.7963		20.1913	25.5048	28.6929

## Sheet: Fig 5
Fig 5a(bottom). Example neuron signaling a particular co-location during the item-cue period and a particular “targeting” location during the background-cue period.
Cell Name: B1710020004-01-1-1
I-Cue	B-Cue	Mean firing rate (Hz)		Firing rate for each trial (Hz)
I-A	-90	0		0	0
I-B	-90	0		0	0
I-A	0	0		0	0
I-B	0	0		0	0
I-A	90	0		0
I-B	90	0		0	0
II-A	-90	0		0
II-B	-90	0		0	0	0
II-A	0	0.53135		1.0627	0
II-B	0	0		0
II-A	90	n.a.
II-B	90	5.84485		6.3762	5.3135
III-A	-90	1.59405		3.1881	0
III-B	-90	1.77117		0	5.3135	0
III-A	0	15.4091		8.50159	22.3167
III-B	0	13.2837		20.1913	6.3762
III-A	90	0		0
III-B	90	2.1254		0	4.2508
IV-A	-90	18.0659		22.3167	19.1286	12.7524
IV-B	-90	15.4091		12.7524	18.0659
IV-A	0	0		0	0
IV-B	0	0		0	0	0
IV-A	90	0		0
IV-B	90	0		0	0	0
Fig 5c. Median value of matching index for each matching pattern (using neurons signaling both co-location-selectivity during the item-cue period and target-selectivity during the background-cue period, n = 49).
Cell Name		Matching index for each matching pattern
		-90°	0°	90°
B1709120005-1-1		-0.983562	-0.105082	0.867845
B1709140003-1-1		-0.345518	0.945766	0.0877105
B1709140006-1-1		-0.8616	-0.0758753	0.53685
B1709160004-01-1-1		0.221206	0.919134	-0.365781
B1709210002-1-1		-0.403459	0.95145	-0.0102556
B1709210002-1-2		0.326259	0.817797	-0.57515
B1709280007-02-1-1		0.396815	0.89103	-0.367665
B1710020004-01-1-1		-0.282672	0.996137	-0.228184
B1710070003-01-1-2		-0.342914	0.724681	0.298867
B1710070004-1-2		-0.594291	0.568997	-0.1049
B1710100006-01-1-2		-0.117129	0.99143	-0.0897534
B1801100030001-1-1		-0.314348	0.943847	0.162872
B1801100070001-1-1		-0.403509	-0.846625	0.375277
B1804080010001-01-1-1		0.775413	0.400755	-0.445296
B1804080020001-01-1-1		-0.362262	0.362103	0.591525
B1804150050001-01-1-1		0.08114	0.993907	-0.124509
B1804190020001-01-1-3		0.658544	0.733214	-0.650976
B1804240030001-01-2-3		0.780077	0.538498	-0.668912
B1804240040001-2-1		-0.119173	0.966753	-0.144793
B1806050020001-2-1		0.272573	-0.158141	-0.544069
B1806050020001-2-2		0.952186	-0.0855496	-0.388683
C1801210010001-1-1		0.455527	0.690516	-0.490892
C1802110020001-02-1-1		0.281513	0.877844	-0.196855
C18031200500013-1-1		-0.572265	-0.493602	0.50715
C1803170010001-1-1		0.0161093	-0.417597	0.58306
C1803170020001-1-1		0.456481	0.500966	-0.316468
C1803170020001-1-2		-0.525735	0.522936	0.709139
C1803170020001-1-3		-0.976107	-0.0526646	0.94055
C1804070010001-1-1		0.739881	-0.771029	0.794742
C1804100020001m-2-1		0.840642	0.171225	-0.319299
C1804100050001m-1-1		0.731057	0.379437	-0.421138
C1804100050001m-4-1		0.877555	-0.102671	-0.0440663
C1804180040001m-7-1		-0.657844	0.7077	0.641997
C1805160050001-2-1		-0.363906	0.837471	0.35535
C1805160060001-2-1		-0.931351	0.186216	0.976718
C1806210010001-1-2		0.0738198	0.949619	-0.448389
C1806210060001-1-1		0.966572	0.145871	-0.955116
C1806210060001-1-2		0.502302	-0.631664	0.185893
C1806240030001-2-1		-0.165039	0.922081	0.162305
C1806300020001m-2-2		-0.768054	0.656434	0.705466
C1806300020001m-2-3		-0.577997	0.756192	0.587883
C1806300020001m-3-2		0.773407	0.212619	-0.53818
C1806300020001m-5-2		-0.306517	0.843853	0.370341
C1806300020001m-6-1		-0.437475	0.439845	0.496655
C1806300020001m-8-1		-0.825324	0.523432	0.819083
C1808050030001-1-2		-0.727337	0.362617	0.601914
C1808140030001-1-1		0.975726	-0.0918946	-0.489485
C1808160010001-1-1		0.811072	0.567748	-0.80538
C1808240020001m-2-1		-0.381942	-0.0193931	0.934445
	Median	-0.119173	0.523432	-0.0102556

## Sheet: Fig 6
Fig 6a(bottom). Example neuron showing the “transference” effect (I & 90° and III & -90° for the bottom-right).
Cell Name: C1804100050001m-1-1
I-Cue	B-Cue	Mean firing rate (Hz)		Firing rate for each trial (Hz)
I-A	-90	2.33794		4.2508	2.1254	3.1881	0	2.1254	4.2508	0	0	3.1881	4.2508
I-B	-90	0.708466		0	2.1254	3.1881	0	0	1.0627	0	0	0
I-A	0	3.77849		0	11.6897	0	6.3762	0	5.3135	7.43889	3.1881	0
I-B	0	5.07734		2.1254	10.627	5.3135	1.0627	0	8.50159	0	12.7524	5.3135
I-A	90	11.6897		2.1254	14.8778	22.3167	7.43889	7.43889	14.8778	10.627	13.8151	11.6897
I-B	90	10.8631		17.0032	8.50159	12.7524	13.8151	8.50159	10.627	9.56429	11.6897	5.3135
II-A	-90	5.3135		0	6.3762	5.3135	0	1.0627	0	24.4421
II-B	-90	3.58661		2.1254	9.56429	7.43889	0	4.2508	5.3135	0	0
II-A	0	1.59405		1.0627	2.1254	0	0	0	0	4.2508	3.1881	0	5.3135
II-B	0	1.80659		0	8.50159	9.56429	0	0	0	0	0	0	0
II-A	90	1.70032		1.0627	4.2508	0	2.1254	7.43889	0	0	2.1254	0	0
II-B	90	1.0627		0	0	0	4.2508	0	0	0	5.3135	0
III-A	-90	7.97024		1.0627	17.0032	11.6897	6.3762	4.2508	7.43889	6.3762	9.56429
III-B	-90	8.07651		8.50159	4.2508	15.9405	10.627	4.2508	7.43889	6.3762	8.50159	9.56429	5.3135
III-A	0	4.46334		0	10.627	4.2508	5.3135	0	0	8.50159	11.6897	4.2508	0
III-B	0	1.48778		0	0	1.0627	6.3762	0	0	3.1881	0	4.2508	0
III-A	90	5.10096		1.0627	1.0627	11.6897	4.2508	3.1881	8.50159	5.3135	0	0	15.9405
III-B	90	5.07734		1.0627	1.0627	4.2508	5.3135	8.50159	4.2508	8.50159	12.7524	0
IV-A	-90	3.42425		5.3135	1.0627	10.627	5.3135	0	2.1254	0	6.3762	0
IV-B	-90	3.1881		0	1.0627	12.7524	11.6897	5.3135	0	0	0	0	3.1881	1.0627
IV-A	0	2.52391		2.1254	9.56429	2.1254	4.2508	2.1254	0	0	0
IV-B	0	1.91286		0	0	0	0	0	0	0	0	3.1881	15.9405
IV-A	90	0.590388		0	0	0	4.2508	0	0	0	1.0627	0
IV-B	90	1.91286		0	0	0	2.1254	0	0	0	0	8.50159	8.50159
Fig 6b(bottom). Example neuron showing multiple operations.
Cell Name: B1710100006-01-1-2
300-450 ms after B-Cue onset
I-Cue	B-Cue	Mean firing rate (Hz)		Firing rate for each trial (Hz)
I-A	-90	0		0	0	0
I-B	-90	0		0	0
I-A	0	0		0
I-B	0	0		0	0
I-A	90	19.8675		33.1126	6.62252
I-B	90	6.62252		13.245	0
II-A	-90	0		0
II-B	-90	0		0	0	0
II-A	0	2.20751		6.62252	0	0
II-B	0	2.20751		0	0	6.62252
II-A	90	2.20751		0	0	6.62252
II-B	90	0		0	0	0
III-A	-90	48.5651		46.3576	46.3576	52.9801
III-B	-90	55.1876		52.9801	46.3576	66.2252
III-A	0	0		0	0	0	0
III-B	0	0		0	0	0
III-A	90	0		0	0
III-B	90	0
IV-A	-90	48.5651		52.9801	52.9801	39.7351
IV-B	-90	13.245		26.4901	0
IV-A	0	0		0	0	0
IV-B	0	0		0
IV-A	90	0		0	0	0
IV-B	90	0		0	0	0
450-800 ms after B-Cue onset
I-Cue	B-Cue	Mean firing rate (Hz)		Firing rate for each trial (Hz)
I-A	-90	0		0	0	0
I-B	-90	0		0	0
I-A	0	0		0
I-B	0	0		0	0
I-A	90	27.0655		22.792	31.339
I-B	90	28.49		28.49	28.49
II-A	-90	2.849		2.849
II-B	-90	0		0	0	0
II-A	0	32.2887		28.49	22.792	45.584
II-B	0	34.188		37.037	28.49	37.037
II-A	90	28.49		22.792	25.641	37.037
II-B	90	20.8927		28.49	17.094	17.094
III-A	-90	29.4397		19.943	34.188	34.188
III-B	-90	25.641		34.188	31.339	11.396
III-A	0	0		0	0	0	0
III-B	0	0		0	0	0
III-A	90	0		0	0
III-B	90	0
IV-A	-90	15.1947		25.641	17.094	2.849
IV-B	-90	8.54701		17.094	0
IV-A	0	0		0	0	0
IV-B	0	0		0
IV-A	90	0		0	0	0
IV-B	90	0		0	0	0

## Sheet: Fig 7
Fig 7a. Example neuron exhibiting target-selective activity.
Cell Name: B1804150050001-01-1-1
		Time from background-cue onset. '1' indicates spike at that timepoint
Target location		1ms	2ms	3ms	4ms	5ms	6ms	7ms	8ms	9ms	10ms	11ms	12ms	13ms	14ms	15ms	16ms	17ms	18ms	19ms	20ms	21ms	22ms	23ms	24ms	25ms	26ms	27ms	28ms	29ms	30ms	31ms	32ms	33ms	34ms	35ms	36ms	37ms	38ms	39ms	40ms	41ms	42ms	43ms	44ms	45ms	46ms	47ms	48ms
1	TR	0	0	0	0	0	0	0	0	0	0	0	0	0	0	0	0	0	0	0	0	0	0	0	0	0	0	0	0	0	0	0	0	0	0	0	0	0	0	0	0	0	1	0	0	0	0	0	0
1	TR	0	0	0	0	0	0	0	0	0	0	0	0	0	0	0	0	0	0	0	0	0	0	0	0	0	0	1	0	0	0	0	0	0	0	0	0	0	0	0	0	1	0	0	0	0	0	0	0
1	TR	0	0	0	0	0	0	0	0	0	0	0	0	0	0	0	0	0	0	0	0	0	0	0	0	0	0	0	0	0	0	0	0	0	0	0	0	0	0	0	0	0	0	0	0	0	0	0	0
1	TR	0	0	0	0	0	0	0	1	0	0	0	0	0	0	0	0	0	0	0	0	0	0	1	0	0	0	0	0	0	0	0	0	0	0	0	0	0	0	0	0	0	0	0	0	0	0	0	0
1	TR	0	0	0	0	0	0	0	0	0	0	0	0	0	0	0	0	0	0	0	0	0	0	0	0	0	0	0	0	0	0	0	0	0	0	0	0	0	0	0	0	0	0	0	0	0	0	0	0
1	TR	0	0	0	0	0	0	0	0	0	0	0	0	0	0	0	0	0	0	0	0	0	0	0	0	0	0	0	0	0	0	0	0	0	0	0	0	0	0	0	0	0	0	0	0	0	0	0	0
1	TR	0	0	0	0	0	0	0	0	0	0	0	0	0	0	0	0	0	0	0	0	0	0	0	0	0	0	0	0	0	0	0	0	0	0	0	0	0	0	0	0	0	0	0	1	0	0	0	0
1	TR	0	0	0	0	0	0	0	0	0	0	0	0	0	0	0	0	0	0	0	0	0	0	0	0	0	0	0	0	0	0	0	0	0	0	0	0	0	0	0	0	0	0	0	0	0	0	0	0
1	TR	0	0	0	0	0	0	0	0	0	0	0	0	0	0	0	0	0	0	0	0	0	0	0	0	0	0	0	0	0	0	0	0	0	0	0	0	0	0	0	0	0	0	0	0	0	0	0	0
1	TR	0	0	0	0	0	0	0	0	0	0	0	0	0	0	0	0	0	0	0	0	0	0	0	0	1	0	0	0	0	0	0	0	0	0	1	0	0	0	0	0	0	0	0	0	0	0	0	0
1	TR	0	0	1	0	0	0	0	0	0	0	0	0	0	0	0	0	0	0	0	0	0	0	0	0	0	0	0	0	0	0	0	0	0	0	0	0	0	0	0	0	0	0	0	0	0	0	0	0
1	TR	0	0	0	0	0	0	0	0	0	0	0	0	0	0	0	0	0	0	0	0	0	0	0	0	0	0	0	0	0	0	0	0	0	0	0	0	0	0	0	0	0	0	0	0	0	0	0	0
1	TR	0	0	0	0	0	0	0	0	0	0	0	0	0	0	0	0	0	0	0	0	0	0	1	0	0	0	0	0	0	0	0	0	0	0	0	0	0	0	0	0	0	0	0	0	0	0	0	0
1	TR	0	0	0	0	0	0	0	0	0	0	0	0	0	0	0	0	0	0	0	0	0	0	0	0	0	0	0	0	0	0	0	0	0	0	0	0	0	0	1	0	0	0	0	0	0	0	0	0
1	TR	0	0	0	0	0	0	0	0	0	0	0	0	0	0	0	0	0	0	0	0	0	0	0	0	0	0	0	0	0	0	0	0	0	0	0	0	0	0	0	0	0	0	0	0	0	0	0	0
1	TR	0	0	0	0	0	0	0	0	0	0	0	0	0	0	0	0	0	0	0	0	0	0	0	0	0	0	0	0	0	0	0	0	0	0	0	0	0	0	0	0	0	0	0	0	0	0	0	0
1	TR	0	0	0	0	0	0	0	0	0	0	0	0	0	0	0	0	0	0	0	0	0	0	0	0	0	0	0	0	0	0	0	0	0	0	0	0	0	0	0	0	0	0	0	0	0	0	0	0
1	TR	0	0	0	0	0	0	0	0	0	0	0	0	0	0	0	0	0	0	0	0	0	0	0	0	0	0	0	0	0	0	0	0	0	0	0	0	0	0	0	0	0	0	0	0	0	0	0	0
2	R	0	0	0	0	0	0	0	0	0	0	0	0	0	0	0	0	0	0	0	0	0	0	0	0	0	0	0	0	0	0	0	0	0	0	0	0	0	0	0	0	0	0	0	0	0	0	0	0
2	R	0	0	0	0	0	0	0	0	0	0	0	0	0	0	0	0	0	0	0	0	0	0	0	0	0	0	0	0	0	0	0	0	0	0	0	0	0	0	0	0	0	0	0	0	0	0	0	0
2	R	0	0	0	0	0	0	0	0	0	0	0	0	0	0	0	0	0	0	0	0	0	0	0	0	0	0	0	0	0	0	0	0	0	0	0	0	0	0	0	0	0	0	0	0	0	0	0	0
2	R	0	0	0	0	0	0	0	0	0	0	0	0	0	0	0	0	0	0	0	0	0	0	0	0	0	0	0	0	0	0	0	0	0	0	0	0	0	0	0	0	0	0	0	0	0	0	0	0
2	R	0	0	0	0	0	0	0	0	0	0	0	0	0	0	0	0	0	0	0	0	0	0	0	0	0	0	0	0	0	0	0	0	0	0	0	0	0	0	0	0	0	0	0	0	0	0	0	0
2	R	0	0	0	0	0	0	0	0	0	0	0	0	0	0	0	0	0	0	0	0	0	0	0	0	0	0	1	0	0	0	0	0	0	0	0	0	0	0	0	0	0	0	0	0	0	0	0	0
2	R	0	0	0	0	0	0	0	0	0	0	0	0	0	0	0	0	0	0	0	0	0	0	0	0	0	0	0	0	0	0	0	0	0	0	0	0	0	0	0	0	0	0	0	0	0	0	0	0
2	R	0	0	0	0	0	0	0	0	0	0	0	0	0	0	0	0	0	0	0	0	0	0	0	0	0	0	0	0	0	0	0	0	0	0	0	0	0	0	0	0	0	0	0	0	0	0	0	0
2	R	0	0	0	0	0	0	0	0	0	0	0	0	0	0	0	0	0	0	0	0	0	0	0	0	0	0	0	0	0	0	0	0	0	0	0	0	0	0	0	0	0	0	0	0	0	0	0	0
2	R	0	0	0	0	0	0	0	0	0	0	0	0	0	0	0	0	0	0	0	0	0	0	0	0	0	0	0	0	0	0	0	0	0	0	0	0	0	0	0	0	0	0	0	0	0	0	0	0
3	BR	0	0	0	0	0	0	0	0	0	0	0	0	0	0	0	0	0	0	0	0	0	0	0	0	0	0	0	0	0	0	0	0	0	0	0	0	0	0	0	0	0	0	0	0	0	0	0	0
3	BR	0	0	0	0	0	0	0	0	0	0	0	0	0	0	0	0	0	0	0	0	0	0	0	0	0	0	0	0	0	0	0	0	0	0	0	0	0	0	0	0	0	0	0	0	0	0	0	0
3	BR	0	0	0	0	0	0	0	0	0	0	0	0	0	0	0	0	0	0	0	0	0	0	0	0	0	0	0	0	0	0	0	0	0	0	0	0	0	0	0	0	0	0	0	0	0	0	0	0
3	BR	0	0	0	0	0	0	0	0	0	0	0	0	0	0	0	0	0	0	0	0	0	0	0	0	0	0	0	0	0	0	0	0	0	0	0	0	0	0	0	0	0	0	0	0	0	0	0	0
3	BR	0	0	0	0	0	0	0	0	0	0	0	0	0	0	0	0	0	0	0	0	0	0	0	0	0	0	0	0	0	0	0	0	0	0	0	0	0	0	0	0	0	0	0	0	0	0	0	0
3	BR	0	0	0	0	0	0	0	0	0	0	0	0	0	0	0	0	0	0	0	0	0	0	0	0	0	0	0	0	0	0	0	0	0	0	0	0	0	0	0	0	0	0	0	0	0	0	0	0
3	BR	0	0	0	0	0	0	0	0	0	0	0	0	0	0	0	0	0	0	0	0	0	0	0	0	0	0	0	0	0	0	0	0	0	0	0	0	0	0	0	0	0	0	0	0	0	0	0	0
3	BR	0	0	0	0	0	0	0	0	0	0	0	0	0	0	0	0	0	0	0	0	0	0	0	0	0	0	0	0	0	0	0	0	0	0	0	0	0	0	0	0	0	0	0	0	0	0	0	0
3	BR	0	0	0	0	0	0	0	0	0	0	0	0	0	0	0	0	0	0	0	0	0	0	0	0	0	0	0	0	0	0	0	0	0	0	0	0	0	0	0	0	0	0	0	0	0	0	0	0
3	BR	0	0	0	0	0	0	0	0	0	0	0	0	0	0	0	0	0	0	0	0	0	0	0	0	0	0	0	0	0	0	0	0	0	0	0	0	0	0	0	0	0	0	0	0	0	0	0	0
3	BR	0	0	0	0	0	0	0	0	0	0	0	0	0	0	0	0	0	0	0	0	0	0	0	0	0	0	0	0	0	0	0	0	0	0	0	0	0	0	0	0	0	0	0	0	0	0	0	0
3	BR	0	0	0	0	0	0	0	0	0	0	0	0	0	0	0	0	0	0	0	0	0	0	0	0	0	0	0	0	0	0	0	0	0	0	0	0	0	0	0	0	0	0	0	0	0	0	0	0
3	BR	0	0	0	0	0	0	0	0	0	0	0	0	0	0	0	0	0	0	0	0	0	0	0	0	0	0	0	0	0	0	0	0	0	0	0	0	0	0	0	0	0	0	0	0	0	0	0	0
3	BR	0	0	0	0	0	0	0	0	0	0	0	0	0	0	0	0	0	0	0	0	0	0	0	0	0	0	0	0	0	0	0	0	0	0	0	0	0	0	0	0	0	0	0	0	0	0	0	0
3	BR	0	0	0	0	0	0	0	0	0	0	0	0	0	0	0	0	0	0	0	0	0	0	0	0	0	0	0	0	0	0	0	0	0	0	0	0	0	0	0	0	0	0	0	0	0	0	0	0
3	BR	0	0	0	0	0	0	0	0	0	0	0	0	0	0	0	0	0	0	0	0	0	0	0	0	0	0	0	0	0	0	0	0	0	0	0	0	0	0	0	0	0	0	0	0	0	0	0	0
3	BR	0	0	0	0	0	0	0	0	0	0	0	0	0	0	0	0	0	0	0	0	0	0	0	0	0	0	0	0	0	0	0	0	0	0	0	0	0	0	0	0	0	0	0	0	0	0	0	0
4	B	0	0	0	0	0	0	0	0	0	0	0	0	0	0	0	0	0	0	0	0	0	0	0	0	0	0	0	0	0	0	0	0	0	0	0	0	0	0	0	0	0	0	0	0	0	0	0	0
4	B	0	0	0	0	0	0	1	0	0	0	0	0	0	0	0	0	0	0	0	0	0	0	0	0	0	0	0	0	0	0	0	0	0	0	0	0	0	0	0	0	0	0	0	0	0	0	0	0
4	B	0	0	0	0	0	0	0	0	0	0	0	0	0	0	0	0	0	0	0	0	0	0	0	0	0	0	0	0	0	0	0	0	0	0	0	0	0	0	0	0	0	0	0	0	0	0	0	0
4	B	0	0	0	0	0	0	0	0	0	0	0	0	0	0	0	0	0	0	0	0	0	0	0	0	0	0	0	0	0	0	0	0	0	0	0	0	0	0	0	0	0	0	0	0	0	0	0	0
4	B	0	0	0	0	0	0	0	0	0	0	0	0	0	0	0	0	0	0	0	0	0	0	0	0	0	0	0	0	0	0	0	0	0	0	0	0	0	0	0	0	0	0	0	0	0	0	0	0
4	B	0	0	0	0	0	0	0	0	0	0	0	0	0	0	0	0	0	0	0	0	0	0	0	0	0	0	0	0	0	0	0	0	0	0	0	0	0	0	0	0	0	0	0	0	0	0	0	0
4	B	0	0	0	0	0	0	0	0	0	0	0	0	0	0	0	0	0	0	0	0	0	0	0	0	0	0	0	0	0	0	0	0	0	0	0	0	0	0	0	0	0	0	0	0	0	0	0	0
4	B	0	0	0	0	0	0	0	0	0	0	0	0	0	0	0	0	0	0	0	0	0	0	0	0	0	0	0	0	0	0	0	0	0	0	0	0	0	0	0	0	0	0	0	0	0	0	0	0
4	B	0	0	0	0	0	0	0	0	0	0	0	0	0	0	0	0	0	0	0	0	0	0	0	0	0	0	0	0	0	0	0	0	0	0	0	0	0	0	0	0	0	0	0	0	0	0	0	0
4	B	0	0	0	0	0	0	0	0	0	0	0	0	0	0	0	0	0	0	0	0	0	0	0	0	0	0	0	0	0	0	0	0	0	0	0	0	0	0	0	0	0	0	0	0	0	0	0	0
4	B	0	0	0	0	0	0	0	0	0	0	0	0	0	0	0	0	0	0	0	0	0	0	0	0	0	0	0	0	0	0	0	0	0	0	0	0	0	0	0	0	0	0	0	0	0	0	0	0
4	B	0	0	0	0	0	0	0	1	0	0	0	0	0	0	0	0	0	1	0	0	0	0	0	0	0	0	0	0	0	0	0	0	0	0	0	0	0	0	0	0	0	0	0	0	0	0	0	0
4	B	0	0	0	0	0	0	0	0	0	0	0	0	0	0	0	0	0	0	0	0	0	0	0	0	0	0	0	0	0	0	0	0	0	0	0	0	0	0	0	0	0	0	0	0	0	0	0	0
4	B	0	0	0	0	0	0	0	0	0	0	0	0	0	0	0	0	0	0	0	0	0	0	0	0	0	0	0	0	0	0	0	0	0	0	0	0	0	0	0	0	0	0	0	0	0	0	0	0
4	B	0	0	0	0	0	0	0	0	0	0	0	0	0	0	0	0	0	0	0	0	0	0	0	0	0	0	0	0	0	0	0	0	0	0	0	0	0	0	0	0	0	0	0	0	0	0	0	0
4	B	0	0	0	0	0	0	0	0	0	0	0	0	0	0	0	0	0	0	0	0	0	0	0	0	0	0	0	0	0	0	0	0	0	0	0	0	0	0	0	0	0	0	0	0	0	0	0	0
5	BL	0	0	0	0	0	0	0	0	0	0	0	0	0	0	0	0	0	0	0	0	0	0	0	0	0	0	0	0	0	0	0	0	0	0	0	0	0	0	0	0	0	0	0	0	0	0	0	0
5	BL	0	0	0	0	0	0	0	0	0	0	0	0	0	0	0	0	0	0	0	0	0	0	0	0	0	0	0	0	0	0	0	0	0	0	0	0	0	0	0	0	0	0	0	0	0	0	0	0
5	BL	0	0	0	0	0	0	0	0	0	0	0	0	0	0	0	0	0	0	0	0	0	0	0	0	0	0	0	0	0	0	0	0	0	0	0	0	0	0	0	0	0	0	0	0	0	0	0	0
5	BL	0	0	0	0	0	0	0	0	0	0	0	0	0	0	0	0	0	0	0	0	0	0	0	0	0	0	0	0	0	0	0	0	0	0	0	0	0	0	0	0	0	0	0	0	0	0	0	0
5	BL	0	0	0	0	0	0	0	0	0	0	0	0	0	0	0	0	0	0	0	0	0	0	0	0	0	0	0	0	0	0	0	0	0	0	0	0	0	0	0	0	0	0	0	0	0	0	0	0
5	BL	0	0	0	0	0	0	0	0	0	0	0	0	0	0	0	0	0	0	0	0	0	0	0	0	0	0	0	0	0	0	0	0	0	0	0	0	0	0	0	0	0	0	0	0	0	0	0	0
5	BL	0	0	0	0	0	0	0	0	0	0	0	0	0	0	0	0	0	0	0	0	0	0	0	0	0	0	0	0	0	0	0	0	0	0	0	0	0	0	0	0	0	0	0	0	0	0	0	0
5	BL	0	0	0	0	0	0	0	0	0	0	0	0	0	0	0	0	0	0	0	0	0	0	0	0	0	0	0	0	0	0	0	0	0	0	0	0	0	0	0	0	0	0	0	0	0	0	0	0
5	BL	0	0	0	0	0	0	0	0	0	0	0	0	0	0	0	1	0	0	0	0	1	0	0	0	0	0	1	0	0	0	0	0	0	0	0	0	0	0	0	0	0	0	0	0	0	0	0	0
5	BL	0	0	0	0	0	0	0	0	0	0	0	0	0	0	0	0	0	0	0	0	0	0	0	0	0	0	0	0	0	0	0	0	0	0	0	0	0	0	0	0	0	0	0	0	0	0	0	0
5	BL	0	0	0	0	0	0	0	0	0	0	0	0	0	0	0	0	0	0	0	0	0	0	0	0	0	0	0	0	0	0	0	0	0	0	0	0	0	0	0	0	0	0	0	0	0	0	0	0
5	BL	0	0	0	0	0	0	0	0	0	0	0	0	0	0	0	0	0	0	0	0	0	0	0	0	0	0	0	0	0	0	0	0	0	0	0	0	0	0	0	0	0	0	0	0	0	0	0	0
5	BL	0	0	0	0	0	0	0	0	0	0	0	0	0	0	0	0	0	0	0	0	0	0	0	0	0	0	0	0	0	0	0	0	0	0	0	0	0	0	0	0	0	0	0	0	0	0	0	0
5	BL	0	0	0	0	0	0	0	0	0	0	0	0	0	0	0	0	0	0	0	0	0	0	0	0	0	0	0	0	0	0	0	0	0	0	0	0	0	0	0	0	0	0	0	0	0	0	0	0
5	BL	0	0	0	0	0	0	0	0	0	0	0	0	0	0	0	0	0	0	0	0	0	0	0	0	0	0	0	0	0	0	0	0	0	0	0	0	0	0	0	0	0	0	0	0	0	0	0	0
5	BL	0	0	0	0	0	0	0	0	0	0	0	0	0	0	0	0	0	0	0	0	0	0	0	0	0	0	0	0	0	0	0	0	0	0	0	0	0	0	0	0	0	0	0	0	0	0	0	0
5	BL	0	0	0	0	0	0	0	0	0	0	0	0	0	0	0	0	0	0	0	0	0	0	0	0	0	0	0	0	0	0	0	0	0	0	0	0	0	0	0	0	0	0	0	0	0	0	0	0
5	BL	0	0	0	0	0	0	0	0	0	0	0	0	0	0	0	0	0	0	0	0	0	0	0	0	0	0	0	0	0	0	0	0	0	0	0	0	0	0	0	0	0	0	0	0	0	0	0	0
5	BL	0	0	0	0	0	0	0	0	0	0	0	0	0	0	0	0	0	0	0	1	0	0	0	0	0	0	0	0	0	0	0	0	0	0	0	0	0	0	0	0	0	0	0	0	0	0	0	0
5	BL	0	0	0	0	0	0	0	0	0	0	0	0	0	0	0	0	0	0	0	0	0	0	0	0	0	0	0	0	0	0	0	0	0	0	0	0	0	0	0	0	0	0	0	0	0	0	0	0
5	BL	0	0	0	0	0	0	0	0	0	0	0	0	0	0	0	0	0	0	0	0	0	0	0	0	0	0	0	0	0	0	0	0	0	0	0	0	0	0	0	0	0	0	0	0	0	0	0	0
5	BL	0	0	0	0	0	0	0	0	0	0	0	0	0	0	0	0	0	1	0	0	0	0	0	0	0	0	0	0	0	0	0	0	0	0	0	0	0	0	0	0	0	0	0	0	0	0	0	0
5	BL	0	0	0	0	0	0	0	0	0	0	0	0	0	0	0	0	0	0	0	0	0	0	0	0	0	0	0	0	0	0	0	0	0	0	0	0	0	0	0	0	0	0	0	0	0	0	0	0
5	BL	0	0	0	0	0	0	0	0	0	0	0	0	0	0	0	0	0	0	0	0	0	0	0	0	0	0	0	0	0	0	0	0	0	0	0	0	0	0	0	0	0	0	0	0	0	0	0	0
5	BL	0	0	0	0	0	0	0	0	0	0	1	0	0	0	0	0	0	0	0	0	0	1	0	0	0	0	0	0	0	0	0	0	0	0	0	0	0	0	0	0	0	0	0	0	0	0	0	0
5	BL	0	0	0	0	0	0	0	0	0	0	0	0	0	0	0	0	0	0	0	0	0	0	0	0	0	0	0	0	0	0	0	0	0	0	0	0	0	0	0	0	0	0	0	0	0	0	0	0
6	L	0	0	0	0	0	0	0	0	0	0	0	0	0	0	0	0	0	0	0	0	0	0	0	0	0	0	0	0	0	0	0	0	0	0	0	0	0	0	0	0	0	0	0	0	0	0	0	0
6	L	0	0	0	0	0	0	0	0	0	0	0	0	0	0	0	0	0	0	0	0	0	0	0	0	0	0	0	0	0	0	0	0	0	0	0	0	0	0	0	0	0	0	0	0	0	0	0	0
6	L	0	0	0	0	0	0	0	0	0	0	0	0	0	0	0	0	0	0	0	0	0	0	0	0	0	0	0	0	0	0	0	0	0	0	0	0	0	0	0	0	0	0	0	0	0	0	0	0
6	L	0	0	0	0	0	0	0	0	0	0	0	0	0	0	0	0	0	0	0	0	0	0	0	0	0	0	0	0	0	0	0	0	0	0	0	0	0	0	0	0	0	0	0	0	0	0	0	0
6	L	0	0	0	0	0	0	0	0	0	0	0	0	0	0	0	0	0	0	0	0	0	0	0	0	0	0	0	0	0	0	0	0	0	0	0	0	0	0	0	0	0	0	0	0	0	0	0	0
6	L	0	0	0	0	0	0	0	0	0	0	0	0	0	0	0	0	0	0	0	0	0	0	0	0	0	0	0	0	0	0	0	0	0	0	0	0	0	0	0	0	0	0	0	0	0	0	0	0
6	L	0	0	0	0	0	0	0	0	0	0	0	0	0	0	0	0	0	0	0	0	0	0	0	0	0	0	0	0	0	0	0	0	0	0	0	0	0	0	0	0	0	0	0	0	0	0	0	0
6	L	0	0	0	0	0	0	0	0	0	0	0	0	0	0	0	0	0	0	0	0	0	0	0	0	0	0	0	0	0	0	0	0	0	0	0	0	0	0	0	0	0	0	0	0	0	0	0	0
6	L	0	0	0	0	0	0	1	0	0	0	0	0	0	0	0	0	0	0	0	0	0	0	0	0	0	0	0	0	0	0	0	0	0	0	0	0	0	0	0	0	0	0	1	0	0	0	0	0
6	L	0	0	0	0	0	0	0	0	0	0	0	0	0	0	0	0	0	0	0	1	0	0	0	0	0	1	0	0	0	0	0	0	0	1	0	0	0	0	0	0	0	0	0	0	0	0	0	0
6	L	0	0	0	0	0	0	0	0	0	0	0	0	0	0	0	0	0	0	0	0	0	0	0	0	0	0	0	0	0	0	0	0	0	0	0	0	0	0	0	0	0	0	0	0	0	0	0	0
7	TL	0	0	0	0	0	0	0	0	0	0	0	0	0	0	0	0	0	0	0	0	0	0	0	0	0	0	0	0	0	0	0	0	0	0	0	0	0	0	0	0	0	0	0	0	0	0	0	0
7	TL	0	0	0	0	0	0	0	0	0	0	0	0	0	0	0	0	0	0	0	0	0	0	0	0	0	0	0	0	0	0	0	0	0	0	0	0	0	0	0	0	0	0	0	0	0	0	0	0
7	TL	0	0	0	0	0	0	0	0	0	0	0	0	0	0	0	0	0	0	1	0	0	0	0	0	0	0	0	0	0	0	0	0	0	0	0	0	0	0	0	0	0	0	0	0	0	0	0	0
7	TL	0	0	0	0	0	0	0	0	0	0	0	0	0	0	0	0	0	0	0	0	0	0	0	0	0	0	0	0	0	0	0	0	0	0	0	0	0	0	0	0	0	0	0	0	0	0	0	0
7	TL	0	0	0	0	0	0	0	0	0	0	0	0	0	0	0	0	0	0	0	0	0	0	0	0	0	0	0	0	0	0	0	0	0	0	0	0	0	0	0	0	0	0	0	0	0	0	0	0
7	TL	0	0	0	0	0	0	0	0	0	0	0	0	0	0	0	0	0	0	0	0	0	0	0	0	0	0	0	0	0	0	0	0	0	0	0	0	0	0	0	0	0	0	1	0	0	0	0	0
7	TL	0	0	0	0	0	0	0	0	0	0	0	0	0	0	0	0	0	0	0	0	0	0	0	0	0	0	0	0	0	0	0	0	0	0	0	0	0	0	0	0	0	0	0	0	0	0	0	0
7	TL	0	0	0	0	0	0	0	0	0	0	0	0	0	0	0	0	0	0	0	0	0	0	0	0	0	0	0	0	0	0	0	0	0	0	0	0	0	0	0	0	0	0	0	0	0	0	0	0
7	TL	0	0	0	0	0	0	0	0	0	0	0	0	0	0	0	0	0	0	0	0	0	0	0	0	0	0	0	0	0	0	0	0	0	0	0	0	0	0	0	0	0	0	0	0	0	0	0	0
7	TL	0	0	0	0	0	0	0	0	0	0	0	0	0	0	0	0	0	0	0	0	0	0	0	0	0	0	0	0	0	0	0	0	0	0	0	0	0	0	0	0	0	0	0	0	0	0	0	0
7	TL	0	0	0	0	0	0	0	0	0	0	0	0	0	0	0	0	0	0	0	0	0	0	0	0	0	0	0	0	0	0	0	0	0	0	0	0	0	0	0	0	0	0	0	0	0	0	0	0
7	TL	0	0	0	0	0	0	0	0	0	0	0	0	0	0	0	0	0	0	0	0	0	0	0	0	0	0	0	0	0	0	0	0	0	0	0	0	0	0	0	0	0	0	0	0	0	0	0	0
7	TL	0	0	0	0	0	0	0	0	0	0	0	0	0	0	0	0	0	0	0	0	0	0	0	0	0	0	0	0	0	0	0	0	0	0	0	0	0	0	0	0	0	0	0	0	0	0	0	0
7	TL	0	0	0	0	0	0	0	0	0	0	0	0	0	0	0	0	0	0	0	0	0	0	0	0	0	0	0	0	0	0	0	0	0	0	0	0	0	0	0	0	0	0	0	0	0	0	0	0
7	TL	0	0	0	0	0	0	0	0	0	0	0	0	0	0	0	0	0	0	0	0	0	0	0	0	0	0	0	0	0	0	0	0	0	0	0	0	0	0	0	0	0	0	0	0	0	0	0	0
7	TL	0	0	0	0	0	0	0	0	0	0	0	0	0	0	0	0	0	0	0	0	0	0	0	0	0	0	0	0	0	0	0	0	0	0	0	0	0	0	0	0	0	0	0	0	0	0	0	0
7	TL	0	0	0	0	0	0	0	0	0	0	0	0	0	0	0	0	0	0	0	0	0	0	0	0	1	0	0	0	0	0	0	1	0	0	0	0	0	0	0	0	0	0	0	0	0	0	0	0
8	T	0	0	0	0	0	0	0	0	0	0	0	0	0	0	0	0	0	0	0	0	0	0	0	0	0	0	0	0	0	0	0	0	0	0	0	0	0	0	0	0	0	0	0	0	0	0	0	0
8	T	0	0	0	0	0	0	0	0	0	0	0	0	0	0	0	0	0	0	0	0	0	0	0	0	0	0	0	0	0	0	0	0	0	0	0	0	0	0	0	0	0	0	0	0	0	0	0	0
8	T	0	0	0	0	0	0	0	0	0	0	0	0	0	0	0	0	0	0	0	0	0	0	0	0	0	0	0	0	0	0	0	0	0	0	0	0	0	0	0	0	0	0	0	0	0	0	0	0
8	T	0	0	0	0	0	0	0	0	0	0	0	0	0	0	0	0	0	0	0	0	0	0	0	0	0	0	0	0	0	0	0	0	0	0	0	0	0	0	0	0	0	0	0	0	0	0	0	0
8	T	0	0	0	0	0	0	0	0	0	0	0	0	0	0	0	0	0	0	0	0	0	0	0	0	0	0	0	0	0	0	0	0	0	0	0	0	0	0	0	0	0	0	0	0	0	0	0	0
8	T	0	0	0	0	0	0	0	0	0	0	0	0	0	0	0	0	0	0	1	0	0	0	0	0	0	0	1	0	0	0	0	0	0	0	0	0	0	0	0	0	0	0	0	0	0	0	0	0
8	T	0	0	0	0	0	0	0	0	0	0	0	0	0	0	0	0	0	0	0	0	0	0	0	0	0	0	0	0	0	0	0	0	0	0	0	0	0	0	0	0	0	0	0	0	0	0	0	0
8	T	0	0	0	0	0	0	0	0	0	0	0	0	0	0	0	0	0	0	0	0	0	0	0	0	0	0	0	0	0	0	0	0	0	0	0	0	0	0	0	0	0	0	0	0	0	0	0	0
8	T	0	0	0	0	0	0	1	0	0	0	0	0	0	0	0	0	0	0	0	0	0	0	0	0	0	0	0	0	0	0	0	0	0	0	0	0	0	0	0	0	0	0	0	0	0	0	0	0
Fig 7b. Error analysis for target-selective neurons with at least 10 error trials (n = 50).
		Partial correlation coefficient
Cell Name		Miss	False Alarm
B1709090002-1-2		0.00347738	0.492505
B1709120002-01-1-2		0.0641131	0.0915337
B1709120004-1-1		0.538012	0.681543
B1709120005-1-1		0.0331289	0.54521
B1709140003-1-1		-0.0203181	0.328795
B1709140004-01-1-1		0.191199	0.235723
B1709140006-1-1		0.0554762	0.10838
B1709160003-01-1-1		-0.129452	0.609507
B1709160004-01-1-1		-0.115033	0.747173
B1709190002-01-1-1		-0.106656	0.471792
B1709210002-1-1		-0.159207	0.570872
B1709210002-1-2		0.230511	0.609673
B1709210004-1-1		0.138587	0.256787
B1709230002-1-1		0.261889	-0.191652
B1709230004-1-1		-0.0118971	0.211296
B1709280007-02-1-1		0.44433	0.199224
B1709280007-02-1-2		-0.230762	0.384324
B1709300004-1-1		0.258294	0.451098
B1710070004-1-2		0.168144	-0.115995
B1710100006-01-1-2		0.435582	0.548473
B1712160010001-1-1		-0.444394	-0.239496
B1712160020001-1-1		0.0911841	-0.0087121
B1801100030001-1-1		0.344646	0.237354
B1801100040001-01-1-1		-0.12685	0.411243
B1801100070001-1-1		0.302388	0.583234
B1804080010001-01-1-1		0.198223	0.190008
B1804080020001-01-1-1		0.130964	0.335409
B1804110020001-01-1-1		-0.139063	0.23721
B1804150050001-01-1-1		-0.176872	0.514278
B1804190020001-01-1-3		0.173817	0.596726
B1804190050001-1-1		0.0693411	0.182782
B1804190050001-1-2		0.0756355	0.203262
B1804240020001-2-1		-0.307348	0.211958
B1804240030001-01-2-1		0.174649	0.0661249
B1804240030001-01-2-3		0.111646	0.213786
B1804240040001-2-1		0.194439	0.22366
B1804240040001-2-3		0.206077	0.0692598
B1806050020001-2-1		0.494971	-0.0637757
B1806050020001-2-2		0.490725	0.0640191
B1810020030002-1-1		-0.0577717	0.411645
B1810050050001-1-1		-0.191935	-0.0575481
B1810050070001-1-1		-0.0523192	0.720473
B1810130010001-1-1		0.00537819	0.386679
C1804100050001m-1-1		0.295406	0.0472438
C1804100050001m-4-1		-0.00921825	-0.405819
C1804180040001m-5-1		-0.157949	-0.0230416
C1804180040001m-7-1		0.201595	0.188426
C1805160060001-2-1		0.00113994	0.554378
C1808140030001-1-1		-0.280871	0.439693
C1808220020001m-6-2		0.11521	-0.264457
[truncated: 952 more columns]
