# Supplementary material for: Hippocampal cells integrate past memory and present perception for the future
Source: PLoS Biol. 2020 Nov 18;18(11):e3000876. doi: 10.1371/journal.pbio.3000876 (PMC7673575; doi:10.1371/journal.pbio.3000876)
Supplement: S2 Data — The source data used to generate supplementary figures are included under the file name “S2_Data.xlsx.” Source data for each main figure are arranged by sheet and are labeled. The raw spike and eye position files for each neuron are available at https://osf.io/nu9ch/?view_only=1faa4cc2d5254b6eb25740a92e6f693c. (XLSX) [file pbio.3000876.s015.xlsx]

## Sheet: S1 Fig
S1a Fig. Performance for 8 item stimuli as item-cue.
Recording	Monkey	Trial	Accuracy for each item-cue
Session		Number	I-A	I-B	II-A	II-B	III-A	III-B	IV-A	IV-B
1	B	67	0.5	0.666667	0.625	0.363636	0.833333	1	0.666667	0.555556
2	B	55	1	1	0.4	0.416667	0.714286	1	1	0.833333
3	B	41	0.6	0.8	0.8	0.2	1	1	0.8	0.6
4	B	41	0.8	1	1	0.4	0.6	0.6	0.8	0.6
5	B	81	0.545455	0.8	0.7	0.6	0.8	0.8	0.6	0.4
6	B	81	0.9	1	0.909091	0.7	0.9	0.8	0.8	0.4
7	B	123	0.823529	0.733333	0.8	0.666667	0.666667	0.875	0.533333	0.733333
8	B	80	0.7	0.7	0.6	0.6	0.8	0.7	0.9	0.6
9	B	80	0.6	0.5	0.6	0.4	0.7	0.6	0.8	0.7
10	B	86	0.818182	0.727273	0.454545	0.2	0.9	0.833333	0.7	0.818182
11	B	84	0.727273	0.818182	0.6	0.3	0.727273	0.9	0.8	0.636364
12	B	80	0.5	0.9	0.5	0.2	0.9	0.7	0.8	0.7
13	B	98	0.727273	0.75	0.666667	0.230769	1	0.714286	0.916667	0.75
14	B	79	0.7	0.7	0.7	0.5	0.9	0.9	0.888889	0.9
15	B	41	0.833333	0.8	0.8	0.4	0.8	0.8	1	0.6
16	B	80	0.5	0.9	0.6	0.5	1	0.9	0.7	0.9
17	B	83	0.7	0.818182	0.8	0.363636	1	0.909091	0.7	0.8
18	B	46	0.666667	0.8	0.857143	0.428571	1	1	0.8	0.333333
19	B	70	0.875	0.777778	0.777778	0.777778	1	0.888889	0.857143	0.7
20	B	80	0.7	0.9	0.6	0.5	1	0.9	0.7	0.7
21	B	101	0.846154	0.75	0.5	0.454545	0.846154	0.833333	0.785714	0.833333
22	B	121	0.866667	0.866667	0.733333	0.666667	1	0.866667	0.6	0.866667
23	B	80	0.8	0.8	0.6	0.7	0.7	0.8	0.8	0.9
24	B	80	0.8	0.4	0.7	0.8	0.6	0.7	0.8	0.8
25	B	81	0.7	0.4	0.9	1	0.7	0.8	0.8	0.9
26	B	83	0.7	1	1	1	1	0.9	0.8	0.545455
27	B	87	0.818182	0.6	0.769231	0.909091	0.8	1	0.818182	0.636364
28	B	121	0.533333	0.9375	0.8	0.866667	0.866667	0.666667	0.8	0.866667
29	B	81	0.6	0.818182	0.8	0.7	1	1	0.9	0.7
30	B	80	0.8	0.6	0.9	0.9	0.7	0.9	0.9	0.9
31	B	82	0.6	0.9	0.727273	0.8	0.9	0.8	0.7	0.727273
32	B	81	1	0.909091	0.9	0.9	0.9	0.9	0.8	0.8
33	B	81	0.9	0.545455	0.7	0.8	0.8	1	0.9	0.8
34	B	42	0.2	0.4	0.8	1	0.5	0.5	0.8	1
35	B	81	0.7	0.9	1	0.9	0.8	1	0.818182	1
36	B	81	0.909091	1	0.8	0.8	0.8	0.8	0.9	0.9
37	B	80	0.8	1	0.8	0.8	0.8	0.8	1	1
38	B	82	0.8	0.909091	0.8	0.818182	0.8	0.8	1	1
39	B	43	1	1	1	0.5	0.6	0.4	1	0.8
40	B	85	0.727273	0.818182	1	0.8	0.909091	0.9	0.909091	0.909091
41	B	83	0.9	0.8	0.7	0.818182	0.8	0.545455	0.9	1
42	B	86	0.75	0.916667	0.8	0.8	0.8	0.9	1	0.909091
43	B	84	1	0.8	1	0.9	0.727273	0.636364	1	0.8
44	B	81	0.8	0.7	1	0.8	0.818182	0.8	0.9	0.8
45	B	120	0.8	0.933333	0.8	0.866667	0.866667	0.733333	0.866667	0.733333
46	B	42	0.8	1	1	0.833333	1	0.8	1	0.8
47	B	83	0.8	0.8	0.7	0.916667	0.8	0.8	0.909091	1
48	B	82	0.8	0.7	1	0.9	1	0.909091	1	0.9
49	B	80	0.6	0.7	0.7	0.8	0.9	0.8	1	0.8
50	B	41	0.4	0.4	1	1	0.833333	1	1	0.6
51	B	47	0.8	0.833333	0.857143	0.714286	0.833333	0.8	0.666667	0.8
52	B	80	0.9	0.8	0.9	1	0.8	0.8	1	1
53	B	81	0.6	0.8	0.818182	1	0.9	1	0.9	0.9
54	B	88	0.636364	0.8	0.8	0.909091	0.666667	1	0.833333	0.909091
55	B	80	1	1	1	1	1	1	1	1
56	B	81	0.8	0.7	0.9	1	1	0.9	1	1
57	B	83	0.6	0.8	0.727273	1	0.9	1	1	0.909091
58	B	81	0.7	0.8	1	0.8	0.9	0.9	0.9	0.909091
59	B	80	0.5	0.6	0.8	1	1	0.9	1	1
60	B	83	0.727273	0.8	0.8	0.9	0.8	0.916667	1	1
61	B	81	0.7	0.636364	0.9	0.8	1	1	0.7	0.5
62	B	87	1	0.9	0.7	0.909091	0.909091	1	0.666667	0.833333
63	B	68	1	0.888889	0.75	0.875	0.888889	1	0.666667	0.818182
64	B	81	0.5	0.8	0.6	0.8	1	0.909091	0.9	0.9
65	B	41	0.8	1	0.8	0.833333	1	0.6	1	0.6
66	B	88	0.818182	1	0.8	0.916667	0.9	0.909091	1	1
67	B	80	0.8	0.9	0.9	0.9	0.9	1	0.9	1
68	B	81	0.7	0.9	0.6	0.909091	0.8	1	0.9	0.7
69	B	80	0.6	0.8	0.8	1	1	1	0.9	1
70	B	81	0.8	0.8	0.9	0.909091	1	1	0.9	0.9
71	B	80	0.9	0.8	1	0.8	0.8	0.9	1	0.9
72	B	84	0.727273	1	0.9	0.9	0.818182	0.818182	1	0.9
73	B	121	1	0.866667	1	0.9375	0.933333	0.866667	0.933333	1
74	B	80	0.7	1	0.9	0.8	0.9	1	0.7	0.8
75	B	121	0.933333	0.866667	0.933333	0.866667	0.933333	0.866667	0.875	0.733333
76	B	61	0.857143	0.888889	1	0.857143	1	0.857143	0.714286	0.75
77	B	52	0.666667	1	1	0.857143	0.875	0.8	0.833333	1
78	B	83	0.727273	0.7	0.8	1	0.9	0.9	0.916667	0.9
79	B	128	0.625	0.866667	0.875	1	0.882353	0.823529	0.875	0.8125
80	B	80	0.8	0.8	1	1	0.9	1	0.8	0.8
81	B	80	0.5	0.8	0.9	0.9	0.8	1	0.9	0.8
82	B	100	0.833333	0.818182	1	0.857143	1	1	1	0.833333
83	B	45	0.5	1	0.5	1	0.5	1	1	0.8
84	B	121	0.733333	0.866667	0.9375	0.933333	0.866667	0.933333	1	0.866667
85	B	42	0.8	1	1	0.8	0.833333	0.8	1	1
86	B	40	1	0.8	0.8	0.6	0.666667	1	1	0.8
87	B	67	1	1	1	0.75	1	1	1	1
88	B	65	1	0.571429	0.8	0.857143	0.875	0.777778	0.7	0.625
89	B	83	0.9	0.9	0.909091	1	0.727273	0.9	0.7	0.636364
90	B	93	1	0.9	1	1	0.727273	1	1	0.846154
91	B	86	0.818182	0.818182	0.909091	0.8	1	0.909091	1	0.8
92	B	81	0.8	0.9	0.727273	0.4	1	1	0.9	1
93	B	81	0.9	0.8	0.9	0.7	1	1	0.9	0.8
94	B	81	0.5	1	0.9	0.9	1	1	0.909091	0.9
95	B	81	0.9	0.8	0.818182	0.9	1	0.8	0.9	0.9
96	B	81	0.7	0.909091	0.8	0.7	0.9	1	1	0.9
97	B	86	0.75	0.818182	0.9	0.818182	0.9	1	1	0.9
98	B	123	0.733333	0.866667	0.8	0.941176	0.866667	0.933333	0.9375	0.933333
99	B	120	0.933333	0.733333	0.866667	0.933333	0.8	0.933333	0.866667	0.866667
100	B	90	1	0.916667	0.9	1	1	0.769231	1	0.818182
101	B	91	0.833333	0.909091	1	0.916667	0.9	0.916667	1	0.909091
102	B	81	1	1	1	0.9	1	1	0.9	0.7
103	B	81	0.8	1	0.9	0.9	1	1	0.8	0.7
104	B	89	0.8	0.916667	0.909091	1	0.916667	1	0.818182	0.833333
105	B	84	0.7	0.7	0.9	0.7	0.916667	0.909091	1	0.909091
106	B	133	0.631579	0.733333	0.9375	0.933333	0.823529	0.842105	0.533333	0.647059
107	B	82	0.8	0.818182	1	0.8	1	0.9	0.9	0.909091
108	B	81	0.6	0.9	1	1	0.818182	1	0.8	0.9
109	B	54	0.666667	0.714286	0.714286	0.857143	0.5	1	0.833333	0.833333
110	B	85	0.5	0.7	0.916667	1	1	0.909091	0.8	0.7
111	B	100	0.666667	0.769231	1	0.846154	1	0.923077	0.909091	0.846154
112	B	101	0.538462	0.818182	0.857143	1	0.833333	0.769231	0.769231	0.769231
113	B	103	0.666667	0.75	0.923077	0.785714	1	0.846154	0.857143	0.785714
114	B	201	0.423077	0.68	0.64	0.72	0.72	0.84	0.88	0.96
115	B	233	0.3	0.344828	0.689655	0.758621	0.866667	0.821429	0.892857	0.766667
116	B	129	0.294118	0.647059	0.666667	0.823529	1	0.875	0.8125	0.875
117	B	98	0.5	0.615385	0.571429	0.818182	1	0.818182	0.666667	0.583333
118	B	121	0.333333	0.466667	0.933333	0.866667	0.866667	0.6875	0.8	0.466667
119	B	179	0.416667	0.272727	0.695652	0.681818	0.909091	0.818182	0.636364	0.318182
120	B	83	0.272727	0.818182	0.727273	0.6	0.9	0.9	0.9	1
121	B	171	0.608696	0.55	0.904762	0.954545	0.85	1	0.857143	0.818182
122	B	79	0.4	0.444444	1	1	1	1	0.8	0.7
123	B	80	0.3	0.9	0.8	1	0.6	1	0.9	1
124	B	129	0.4375	0.588235	1	0.941176	0.823529	0.866667	0.9375	0.941176
125	B	273	0.294118	0.542857	0.823529	0.848485	0.771429	0.885714	0.8	0.78125
126	B	185	0.375	0.583333	0.826087	0.833333	0.833333	0.875	0.904762	0.904762
127	B	44	0.6	0.333333	1	1	0.8	0.833333	1	0.666667
128	B	80	0.7	0.4	1	0.9	0.7	0.7	1	1
129	B	181	0.208333	0.333333	0.956522	0.782609	0.727273	0.809524	0.913043	0.875
130	B	208	0.148148	0.307692	0.846154	0.846154	0.777778	0.84	0.8	0.615385
131	B	143	0.263158	0.176471	0.842105	0.764706	0.8125	0.833333	1	1
132	B	228	0.241379	0.37931	0.964286	0.931034	0.666667	0.821429	0.964286	0.925926
133	B	102	0.166667	0.416667	0.75	0.833333	0.692308	0.75	0.857143	0.733333
134	B	161	0.55	0.619048	0.65	0.8	0.65	0.75	0.9	0.7
135	B	186	0.454545	0.5	0.909091	0.954545	0.56	0.666667	0.96	0.954545
136	B	198	0.458333	0.52	0.92	0.96	0.8	0.833333	0.92	0.96
137	B	121	0.6	0.4	1	0.8	0.866667	0.8125	1	0.866667
138	B	212	0.5	0.68	0.925926	0.928571	0.769231	0.807692	1	0.961538
139	B	297	0.763158	0.621622	0.833333	0.857143	0.763158	0.789474	0.864865	0.894737
140	B	134	0.631579	0.733333	0.888889	0.9375	0.882353	0.833333	1	1
141	B	133	0.875	0.764706	0.647059	0.555556	0.625	0.866667	0.833333	0.875
142	B	96	0.666667	0.454545	0.727273	0.769231	0.846154	0.833333	0.923077	0.909091
143	B	115	0.785714	0.928571	0.714286	0.533333	0.733333	0.866667	1	1
144	B	67	1	0.555556	0.625	0.625	0.75	0.875	1	1
145	B	146	0.631579	0.611111	0.588235	0.470588	0.777778	0.842105	0.9	0.944444
146	B	72	0.9	0.875	0.9	0.888889	0.625	1	1	1
147	B	128	0.6875	0.588235	0.6	0.352941	0.933333	1	0.75	0.8125
148	B	82	0.7	0.5	0.7	0.545455	0.727273	0.7	0.5	0.5
149	B	162	0.809524	0.8	0.714286	0.6	0.9	0.9	1	1
150	B	93	0.769231	0.636364	0.583333	0.846154	1	1	0.9	1
151	B	137	0.722222	0.647059	0.8125	0.823529	1	0.882353	1	0.941176
152	B	131	0.75	0.75	0.875	0.9375	0.941176	1	1	0.875
153	B	127	0.9375	0.533333	0.764706	0.647059	0.875	1	0.8	0.933333
154	B	101	0.545455	0.571429	0.916667	0.833333	0.833333	0.928571	0.857143	0.75
155	B	163	0.8	0.8	0.9	0.714286	1	0.95	0.952381	0.9
156	B	124	0.75	0.75	0.933333	0.875	0.866667	0.9375	1	0.933333
157	B	118	0.666667	0.8	0.866667	0.785714	0.866667	0.933333	0.866667	0.714286
158	B	126	0.5625	0.705882	0.625	0.933333	1	0.933333	0.764706	0.8
159	B	119	0.666667	0.6	0.6	0.8	0.928571	0.933333	0.8	0.666667
160	B	54	0.333333	0.5	0.714286	1	0.75	1	0.5	0.142857
161	B	131	0.733333	0.8	0.647059	0.6875	0.947368	1	0.944444	1
162	B	128	0.625	0.75	0.75	0.75	0.933333	1	0.9375	1
163	B	71	0.5	0.777778	1	1	1	1	1	0.888889
164	B	130	0.823529	0.666667	0.8125	0.944444	0.933333	1	1	1
165	B	129	0.5625	0.866667	0.875	0.875	1	0.933333	1	0.888889
166	B	101	0.75	0.833333	0.846154	0.727273	0.785714	0.933333	1	0.923077
167	B	138	0.666667	0.888889	0.882353	0.941176	1	1	1	0.9375
168	B	96	0.727273	0.8	0.909091	0.833333	0.923077	0.769231	0.928571	0.833333
169	B	133	0.625	0.625	0.823529	0.764706	0.941176	0.9375	0.647059	0.705882
170	B	127	0.9375	0.533333	0.8	0.823529	0.882353	1	0.625	0.666667
171	B	136	0.777778	0.5	0.875	0.6875	0.888889	0.6875	0.631579	0.647059
172	B	121	0.666667	0.6	1	0.8	0.8	0.933333	0.466667	0.6875
173	B	74	0.285714	0.444444	0.777778	0.666667	0.666667	0.846154	0.285714	0.363636
174	B	107	0.846154	0.75	1	1	0.857143	1	1	0.857143
175	B	71	1	0.75	0.875	1	0.888889	1	0.777778	0.7
176	B	130	0.8125	0.8125	0.470588	0.941176	0.875	0.882353	0.666667	0.875
177	B	48	0.666667	1	0.666667	1	0.8	1	0.666667	0.666667
178	B	46	1	0.833333	0.666667	0.625	0.857143	1	0.75	0.166667
179	B	61	1	0.875	0.5	0.555556	0.888889	1	0.857143	0.285714
180	C	123	1	0.928571	0.6	0.533333	1	0.9375	0.9375	0.933333
181	C	77	1	0.888889	0.5	0.428571	1	0.888889	0.909091	0.909091
182	C	64	1	1	0.714286	0.555556	1	1	1	1
183	C	81	0.8	0.9	0.9	0.9	0.9	1	0.9	1
184	C	161	0.7	0.75	0.9	0.95	1	0.95	1	1
185	C	81	0.6	0.6	1	1	1	1	1	1
186	C	81	0.9	1	0.9	1	1	1	1	1
187	C	41	1	0.833333	1	1	1	1	1	1
188	C	82	1	0.9	1	1	1	1	1	1
189	C	83	0.9	1	1	1	1	1	1	0.9
190	C	88	0.916667	1	1	1	1	1	1	1
191	C	89	0.9	0.909091	1	1	0.9	1	1	1
192	C	88	1	1	1	1	1	1	0.909091	1
193	C	122	1	1	1	1	1	1	1	1
194	C	83	1	0.9	1	0.909091	1	0.9	0.9	0.818182
195	C	82	1	1	1	1	0.9	1	0.818182	0.8
196	C	81	1	1	1	1	1	0.9	0.8	0.8
197	C	57	0.857143	1	0.857143	0.8	0.8	0.875	0.666667	0.857143
198	C	102	1	1	0.923077	1	1	0.928571	0.846154	1
199	C	130	0.941176	0.9375	1	1	0.9375	1	1	1
200	C	123	1	1	1	1	1	1	1	0.933333
201	C	52	1	1	1	1	1	1	1	1
202	C	164	0.95	0.95	1	1	1	0.95	1	1
203	C	169	0.952381	1	0.954545	0.9	0.818182	0.913043	0.85	1
204	C	122	1	1	1	1	0.9375	0.933333	0.866667	0.933333
205	C	121	0.933333	1	1	1	1	1	1	0.933333
206	C	139	1	1	1	1	1	1	0.941176	0.875
207	C	134	0.941176	1	1	1	1	0.941176	0.8	0.833333
208	C	92	0.916667	1	1	1	1	1	0.7	0.692308
209	C	128	0.941176	0.933333	1	1	1	1	0.941176	1
210	C	82	1	1	1	1	1	1	1	0.909091
211	C	120	1	1	1	1	1	1	0.933333	0.8
212	C	54	1	1	1	1	1	1	1	1
213	C	91	0.916667	1	1	1	1	0.909091	1	1
214	C	121	1	1	1	1	0.9375	1	1	1
215	C	81	1	1	1	1	0.9	1	1	1
216	C	62	1	1	1	1	0.875	1	1	1
217	C	84	1	1	1	1	1	1	1	1
218	C	82	1	1	1	1	1	1	1	1
219	C	84	1	1	0.916667	1	1	1	1	1
220	C	160	1	1	1	1	1	1	1	1
221	C	161	1	0.95	1	1	1	1	1	0.95
222	C	133	0.941176	1	0.944444	0.8125	1	1	0.944444	0.9375
223	C	167	1	1	0.952381	1	1	1	1	1
224	C	109	1	0.933333	1	1	1	1	0.933333	0.933333
225	C	122	0.9375	0.933333	0.866667	0.933333	1	0.933333	0.933333	0.933333
226	C	45	1	0.857143	1	1	1	1	1	1
227	C	135	1	1	0.944444	1	1	0.9375	1	1
228	C	121	1	1	1	0.875	0.933333	1	1	1
229	C	112	1	1	1	0.857143	1	1	0.928571	1
230	C	257	0.969697	1	1	1	1	1	0.96875	0.966667
231	C	139	0.944444	1	1	1	1	1	0.944444	1
232	C	58	1	1	1	1	1	1	1	1
233	C	119	0.9375	1	1	1	1	1	0.928571	1
234	C	57	1	1	1	1	1	1	1	1
235	C	198	0.961538	1	1	1	1	1	0.956522	0.956522
236	C	395	0.94	0.959184	0.94	0.979167	1	1	0.938776	0.981132
237	C	287	0.973684	0.972222	0.945946	1	1	1	0.909091	0.972222
238	C	365	0.956522	0.977778	0.956522	1	1	1	0.9375	0.978723
239	C	345	0.954545	0.977273	0.953488	1	1	1	0.930233	0.977273
240	C	424	0.888889	0.962264	0.924528	0.961538	1	1	0.90566	0.981481
241	C	176	1	0.954545	1	1	1	1	0.913043	0.954545
242	C	55	1	1	1	1	1	1	0.777778	1
243	C	106	1	0.923077	1	1	1	1	0.846154	1
244	C	88	1	1	1	1	0.9	1	0.916667	1
245	C	82	1	1	1	1	1	1	0.9	1
246	C	200	0.96	0.88	1	0.96	1	1	0.96	1
247	C	374	0.955556	1	0.978723	1	1	1	0.978723	0.956522
248	C	193	1	1	1	1	1	1	1	0.916667
249	C	292	0.972973	1	0.972973	0.973684	0.972222	1	1	0.914286
250	C	215	0.965517	1	0.962963	1	1	0.961538	0.923077	0.884615
251	C	319	0.975	1	0.95	0.975	1	0.925	0.875	0.897436
252	C	314	0.974359	1	0.948718	0.975	1	0.923077	0.921053	0.897436
253	C	200	1	1	0.96	1	1	1	1	0.96
254	C	264	1	1	0.911765	0.9375	1	1	0.970588	0.971429
255	C	279	1	1	0.941176	0.945946	1	1	0.971429	1
256	C	398	1	1	0.941176	0.941176	1	1	0.98	0.979167
257	C	261	1	1	0.909091	0.939394	1	1	1	1
258	C	215	1	1	0.96	0.931034	1	1	1	1
259	C	67	1	1	1	1	1	1	1	1
260	C	121	1	1	1	1	1	1	1	1
261	C	143	1	1	0.944444	1	1	0.941176	1	1
262	C	93	1	1	1	1	1	1	1	1
263	C	100	0.916667	1	1	1	0.923077	0.916667	1	1
264	C	145	0.842105	0.882353	1	1	1	1	0.947368	1
265	C	205	0.96	0.923077	1	1	0.96	0.96	1	0.962963
266	C	221	0.862069	0.923077	1	0.923077	1	0.964286	0.964286	1
267	C	126	1	1	1	1	1	1	1	1
268	C	85	1	0.9	1	1	1	1	1	1
269	C	120	1	0.933333	0.933333	1	1	1	1	1
270	C	134	0.941176	1	1	1	1	1	1	0.866667
271	C	109	0.928571	1	1	1	1	0.928571	1	1
272	C	127	1	1	1	1	1	0.9375	1	1
273	C	126	1	1	1	1	1	1	1	0.9375
274	C	86	1	1	0.909091	1	1	1	1	1
275	C	84	0.909091	1	1	1	1	1	1	1
276	C	128	1	1	1	1	1	1	1	1
277	C	130	1	1	0.9375	1	0.9375	1	0.9375	0.9375
278	C	128	1	1	0.9375	1	0.875	0.941176	0.866667	1
279	C	78	0.9	1	1	1	1	1	1	0.9
280	C	169	1	0.954545	1	1	1	1	1	0.95
281	C	85	1	1	1	1	1	1	1	1
282	C	46	1	1	1	1	1	1	1	1
283	C	91	1	1	1	1	0.909091	1	1	0.923077
284	C	152	1	1	1	0.947368	1	1	1	0.95
285	C	128	1	1	0.875	0.9375	1	1	0.9375	1
286	C	130	1	1	0.941176	1	0.882353	0.9375	1	0.882353
287	C	166	0.857143	1	1	1	1	0.954545	0.904762	0.9
288	C	178	0.954545	1	0.954545	1	0.956522	1	0.909091	0.904762
289	C	149	0.95	1	1	1	1	1	0.894737	0.882353
290	C	166	1	1	0.857143	1	1	0.952381	1	0.95
291	C	170	1	1	0.954545	1	1	1	1	0.9
292	C	82	1	1	0.833333	0.818182	1	0.9	0.9	1
293	C	191	1	1	0.956522	0.916667	1	0.96	1	1
294	C	132	1	1	1	0.933333	1	0.941176	1	1
295	C	181	1	1	0.956522	0.913043	1	0.956522	1	1
296	C	92	1	1	1	0.909091	1	1	0.909091	0.909091
297	C	143	1	1	1	0.85	1	1	0.941176	0.9375
298	C	163	1	1	1	1	1	1	1	0.95
299	C	172	1	1	1	1	1	1	1	0.954545
300	C	77	1	1	1	1	1	1	1	0.888889
301	C	331	1	1	0.97561	0.926829	1	0.976744	0.97561	0.97619
302	C	182	1	1	1	0.913043	1	1	0.956522	0.956522
303	C	311	1	1	0.972973	0.923077	1	0.973684	0.975	0.975
304	C	441	1	1	0.981818	0.945455	1	0.981818	0.981818	0.963636
305	C	112	1	1	1	1	1	1	1	0.923077
306	C	205	1	0.962963	1	0.92	1	1	1	1
307	C	228	1	1	1	1	1	1	1	0.965517
308	C	89	1	1	1	1	0.923077	1	1	1
309	C	140	1	0.9	1	0.8125	0.947368	0.933333	0.944444	1
310	C	159	1	0.95	0.85	1	0.9	0.95	0.95	0.95
311	C	119	1	1	1	1	1	1	1	1
312	C	77	1	1	1	1	1	1	1	1
313	C	108	0.8	0.923077	1	1	1	1	1	1
314	C	132	0.9375	1	1	1	1	1	0.941176	1
315	C	125	0.933333	1	0.9375	0.933333	0.8125	1	1	1
316	C	43	1	1	0.666667	0.8	0.8	1	0.833333	1
317	C	131	1	0.8	0.833333	0.941176	0.941176	0.75	1	1
318	C	140	1	1	0.95	0.9375	1	1	1	1
319	C	123	0.882353	1	0.933333	1	1	0.933333	1	0.9375
320	C	45	1	1	1	1	0.857143	1	1	1
321	C	171	1	0.95	0.954545	1	0.869565	0.909091	1	1
322	C	136	0.882353	1	0.875	1	0.944444	0.882353	0.882353	1
323	C	126	0.8	1	0.882353	0.933333	1	1	0.9375	1
324	C	170	0.954545	1	0.809524	1	0.909091	1	1	1
325	C	116	1	1	0.933333	0.933333	1	1	1	1
326	C	83	0.909091	1	1	1	1	1	0.7	0.6
327	C	113	0.8	0.928571	1	0.933333	1	0.933333	1	1
328	C	303	0.923077	0.947368	0.945946	1	0.947368	0.945946	0.921053	0.815789
329	C	153	0.833333	0.9	1	0.944444	1	0.954545	1	1
330	C	253	0.909091	0.909091	0.935484	0.967742	0.967742	0.969697	1	0.967742
331	C	117	0.933333	1	0.928571	0.933333	0.928571	0.933333	0.923077	0.9375
332	C	405	0.96	1	0.921569	0.92	0.960784	0.980392	0.98	0.980392
333	C	308	0.9	1	0.923077	0.923077	0.972973	0.948718	0.947368	0.894737
334	C	190	0.913043	1	1	0.956522	1	1	1	0.96
335	C	56	0.857143	1	0.6	0.75	1	0.833333	0.875	0.714286
336	C	180	0.909091	1	1	0.952381	1	1	1	0.958333
337	C	130	1	1	1	1	1	0.8	1	1
	B	MEAN	0.699426	0.748847	0.819309	0.795658	0.857974	0.88337	0.864712	0.811677
		SD	0.198206	0.181278	0.141541	0.188064	0.119644	0.113695	0.132231	0.169228
	C	MEAN	0.964139	0.977205	0.960962	0.964067	0.979978	0.977773	0.959799	0.960704
		SD	0.0609354	0.0518275	0.0763788	0.0803406	0.0436167	0.0408076	0.0626718	0.0635201
S1b Fig. Performance for 5 orientations of background-cue.
Recording	Monkey	Trial	Accuracy for each background-cue
Session		Number	-90°	-45°	0°	45°	90°
1	B	67	0.444444	0.818182	0.888889	0.727273	0.444444
2	B	55	0.35	1	0.8	0.888889	1
3	B	41	0.5	0.888889	0.75	0.875	0.625
4	B	41	0.5	0.75	0.875	0.777778	0.75
5	B	81	0.3125	0.705882	0.875	0.75	0.625
6	B	81	0.5625	0.875	0.875	0.875	0.823529
7	B	123	0.461538	0.666667	0.92	0.875	0.75
8	B	80	0.5	0.75	0.75	0.8125	0.6875
9	B	80	0.5	0.5	0.8125	0.625	0.625
10	B	86	0.4375	0.470588	0.894737	0.882353	0.705882
11	B	84	0.5625	0.764706	0.647059	0.777778	0.6875
12	B	80	0.4375	0.5625	0.6875	0.9375	0.625
13	B	98	0.5	0.666667	0.833333	0.9	0.7
14	B	79	0.625	0.666667	0.9375	0.875	0.75
15	B	41	0.625	0.625	0.875	1	0.666667
16	B	80	0.6875	0.6875	0.8125	0.875	0.6875
17	B	83	0.705882	0.764706	0.8125	1	0.5
18	B	46	0.666667	0.555556	0.75	1	0.6
19	B	70	0.615385	0.857143	1	1	0.6875
20	B	80	0.8125	0.6875	0.875	0.875	0.5
21	B	101	0.7	0.8	0.954545	0.944444	0.285714
22	B	121	0.708333	0.916667	0.833333	0.916667	0.68
23	B	80	0.625	1	0.9375	0.875	0.375
24	B	80	0.75	0.75	0.9375	0.75	0.3125
25	B	81	0.705882	0.8125	0.9375	0.9375	0.5
26	B	83	0.705882	1	1	0.875	0.764706
27	B	87	0.6875	0.823529	0.894737	0.823529	0.722222
28	B	121	0.666667	0.916667	0.875	0.88	0.625
29	B	81	0.625	1	0.8125	0.75	0.875
30	B	80	0.6875	0.8125	1	0.9375	0.6875
31	B	82	0.529412	0.875	0.8125	0.882353	0.75
32	B	81	0.6875	1	0.9375	0.9375	0.882353
33	B	81	0.705882	1	0.8125	0.6875	0.8125
34	B	42	0.375	0.666667	0.625	0.875	0.666667
35	B	81	0.882353	0.9375	0.9375	0.9375	0.75
36	B	81	0.764706	0.875	1	0.9375	0.75
37	B	80	0.625	1	1	0.9375	0.8125
38	B	82	0.6875	0.9375	0.9375	1	0.777778
39	B	43	0.625	0.888889	0.875	0.888889	0.666667
40	B	85	0.941176	0.875	0.833333	0.882353	0.823529
41	B	83	0.6875	0.875	0.842105	0.9375	0.6875
42	B	86	0.833333	0.947368	0.9375	0.75	0.823529
43	B	84	1	0.875	1	0.777778	0.647059
44	B	81	0.941176	0.9375	0.875	0.6875	0.6875
45	B	120	0.875	0.916667	0.791667	0.916667	0.625
46	B	42	1	1	0.75	0.875	0.888889
47	B	83	0.8125	0.944444	0.875	0.823529	0.75
48	B	82	1	0.941176	0.8125	0.9375	0.823529
49	B	80	0.6875	0.8125	0.875	0.8125	0.75
50	B	41	1	0.75	0.75	0.875	0.555556
51	B	47	0.777778	0.888889	0.666667	0.8	0.8
52	B	80	0.9375	1	0.875	0.8125	0.875
53	B	81	0.875	1	0.8125	0.875	0.764706
54	B	88	0.888889	0.777778	0.777778	0.823529	0.823529
55	B	80	1	1	1	1	1
56	B	81	0.9375	0.9375	1	0.882353	0.8125
57	B	83	1	0.823529	0.941176	0.8125	0.764706
58	B	81	0.875	0.875	0.875	0.9375	0.764706
59	B	80	0.875	0.8125	0.875	0.875	0.8125
60	B	83	0.823529	1	0.8125	1	0.705882
61	B	81	0.875	0.9375	0.8125	0.625	0.647059
62	B	87	0.9375	0.941176	0.888889	0.944444	0.611111
63	B	68	0.909091	0.9375	0.928571	0.928571	0.538462
64	B	81	0.8125	0.75	0.8125	0.875	0.764706
65	B	41	0.875	0.888889	0.625	0.875	0.875
66	B	88	0.947368	0.944444	0.941176	0.941176	0.823529
67	B	80	0.75	0.9375	1	0.9375	0.9375
68	B	81	0.6875	1	0.875	0.764706	0.75
69	B	80	0.9375	0.9375	0.75	0.875	0.9375
70	B	81	1	0.875	0.882353	0.875	0.875
71	B	80	0.875	0.875	0.8125	1	0.875
72	B	84	0.944444	0.875	0.944444	0.9375	0.6875
73	B	121	1	0.958333	1	1	0.75
74	B	80	0.8125	0.75	0.75	1	0.9375
75	B	121	0.916667	0.833333	0.875	0.92	0.833333
76	B	61	0.916667	0.75	0.909091	0.923077	0.846154
77	B	52	0.923077	0.888889	0.9	1	0.7
78	B	83	0.875	0.9375	0.705882	1	0.777778
79	B	128	0.88	0.888889	0.851852	0.84	0.75
80	B	80	1	0.9375	0.75	0.9375	0.8125
81	B	80	0.8125	0.8125	0.875	0.875	0.75
82	B	100	1	0.904762	0.894737	0.95	0.857143
83	B	45	0.777778	1	0.909091	0.75	0.5
84	B	121	0.875	0.875	0.958333	0.916667	0.84
85	B	42	1	1	0.777778	0.777778	1
86	B	40	1	0.9	0.857143	0.75	0.75
87	B	67	1	1	1	0.923077	0.928571
88	B	65	0.727273	0.857143	0.8125	0.833333	0.583333
89	B	83	0.875	0.6875	0.882353	0.882353	0.823529
90	B	93	0.888889	1	0.944444	0.904762	0.947368
91	B	86	0.9375	0.944444	0.823529	0.9375	0.789474
92	B	81	0.75	0.875	0.9375	0.882353	0.75
93	B	81	0.8125	0.875	1	0.9375	0.75
94	B	81	0.875	0.875	0.9375	0.882353	0.875
95	B	81	0.8125	0.875	1	0.8125	0.882353
96	B	81	0.75	1	0.6875	0.9375	0.9375
97	B	86	0.764706	0.888889	0.882353	1	0.888889
98	B	123	0.84	0.88	0.791667	0.958333	0.92
99	B	120	0.916667	0.791667	0.833333	0.875	0.916667
100	B	90	0.8125	0.952381	1	0.888889	0.941176
101	B	91	0.941176	0.888889	0.941176	1	0.85
102	B	81	0.875	0.9375	0.941176	0.9375	1
103	B	81	0.75	0.875	0.9375	0.941176	0.9375
104	B	89	1	0.944444	0.882353	0.882353	0.789474
105	B	84	0.823529	0.941176	0.882353	0.882353	0.6875
106	B	133	0.740741	0.730769	0.807692	0.666667	0.851852
107	B	82	0.9375	0.882353	0.9375	0.823529	0.875
108	B	81	0.875	1	0.8125	1	0.6875
109	B	54	0.666667	0.833333	0.727273	0.75	0.8
110	B	85	0.75	0.875	0.736842	0.888889	0.875
111	B	100	0.722222	0.809524	1	0.833333	0.952381
112	B	101	0.777778	0.842105	0.8	0.826087	0.714286
113	B	103	0.85	0.85	0.772727	0.818182	0.842105
114	B	201	0.658537	0.875	0.75	0.65	0.725
115	B	233	0.583333	0.787234	0.666667	0.617021	0.73913
116	B	129	0.791667	0.68	0.777778	0.777778	0.692308
117	B	98	0.666667	0.55	0.818182	0.736842	0.684211
118	B	121	0.708333	0.76	0.5	0.625	0.791667
119	B	179	0.657895	0.611111	0.558824	0.542857	0.583333
120	B	83	0.75	0.75	0.823529	0.611111	0.875
121	B	171	0.764706	0.818182	0.888889	0.84375	0.777778
122	B	79	0.8125	0.6875	0.866667	0.875	0.75
123	B	80	0.8125	0.875	0.875	0.75	0.75
124	B	129	0.75	0.923077	0.833333	0.8	0.769231
125	B	273	0.735849	0.703704	0.666667	0.714286	0.767857
126	B	185	0.692308	0.861111	0.722222	0.783784	0.756757
127	B	44	0.875	0.75	0.727273	0.75	0.777778
128	B	80	0.9375	0.875	0.75	0.8125	0.625
129	B	181	0.641026	0.722222	0.805556	0.666667	0.675676
130	B	208	0.761905	0.72093	0.536585	0.487805	0.707317
131	B	143	0.741935	0.666667	0.846154	0.548387	0.785714
132	B	228	0.733333	0.711111	0.744681	0.695652	0.777778
133	B	102	0.714286	0.842105	0.631579	0.590909	0.52381
134	B	161	0.6875	0.6875	0.78125	0.606061	0.75
135	B	186	0.666667	0.736842	0.837838	0.648649	0.815789
136	B	198	0.775	0.871795	0.85	0.725	0.769231
137	B	121	0.833333	0.666667	0.88	0.708333	0.875
138	B	212	0.840909	0.904762	0.875	0.666667	0.818182
139	B	297	0.754098	0.783333	0.948276	0.666667	0.844828
140	B	134	0.857143	0.888889	0.92	0.740741	0.888889
141	B	133	0.821429	0.851852	0.730769	0.576923	0.769231
142	B	96	0.842105	0.947368	0.764706	0.65	0.666667
143	B	115	0.904762	0.75	0.869565	0.583333	1
144	B	67	0.923077	0.818182	0.769231	0.6	0.933333
145	B	146	0.777778	0.758621	0.724138	0.666667	0.709677
146	B	72	0.9375	0.928571	1	0.785714	0.866667
147	B	128	0.769231	0.666667	0.72	0.692308	0.703704
148	B	82	0.764706	0.75	0.411765	0.5	0.625
149	B	162	0.8125	0.939394	0.90625	0.666667	0.875
150	B	93	0.777778	1	0.736842	0.789474	0.894737
151	B	137	0.892857	0.857143	0.925926	0.888889	0.703704
152	B	131	0.75	1	0.888889	0.88	0.92
153	B	127	0.75	0.875	0.884615	0.785714	0.76
154	B	101	0.631579	0.857143	0.9	0.85	0.666667
155	B	163	0.90625	0.909091	0.84375	0.848485	0.878788
156	B	124	0.8	0.958333	0.88	0.884615	0.875
157	B	118	0.869565	0.916667	0.708333	0.73913	0.833333
158	B	126	0.84	0.68	0.68	0.75	0.962963
159	B	119	0.782609	0.708333	0.625	0.833333	0.791667
160	B	54	0.7	0.615385	0.7	0.545455	0.5
161	B	131	0.857143	0.884615	0.84	0.851852	0.8
162	B	128	0.846154	0.928571	0.76	0.833333	0.84
163	B	71	1	0.9375	0.75	0.857143	0.866667
164	B	130	0.88	0.923077	0.96	0.857143	0.884615
165	B	129	0.884615	0.92	0.884615	0.884615	0.807692
166	B	101	0.904762	0.857143	0.947368	0.714286	0.842105
167	B	138	0.964286	0.892857	0.857143	0.925926	0.925926
168	B	96	0.85	0.736842	0.823529	0.904762	0.894737
169	B	133	0.666667	0.692308	0.821429	0.769231	0.827586
170	B	127	0.75	0.846154	0.821429	0.708333	0.8
171	B	136	0.62963	0.703704	0.814815	0.740741	0.678571
172	B	121	0.708333	0.791667	0.666667	0.76	0.791667
173	B	74	0.666667	0.642857	0.5625	0.571429	0.4
174	B	107	0.909091	0.818182	0.95	0.956522	0.95
175	B	71	1	0.916667	0.785714	0.733333	0.928571
176	B	130	0.769231	0.730769	0.814815	0.84	0.807692
177	B	48	0.7	0.9	0.875	0.636364	1
178	B	46	0.833333	0.7	0.727273	0.7	0.777778
179	B	61	0.833333	0.75	0.692308	0.666667	0.833333
180	C	123	1	0.764706	0.890909	0.888889	0.705882
181	C	77	1	0.75	0.8	0.9375	0.666667
182	C	64	1	0.833333	0.930233	0.833333	0.8
183	C	81	0.75	0.882353	1	1	0.9375
184	C	161	0.8125	0.9375	0.96875	0.969697	0.84375
185	C	81	0.8125	0.882353	0.875	1	0.9375
186	C	81	1	1	0.941176	1	0.9375
187	C	41	1	1	1	0.875	1
188	C	82	0.9375	1	1	1	1
189	C	83	0.941176	1	1	1	0.941176
190	C	88	1	1	1	1	0.941176
191	C	89	0.882353	1	1	1	0.947368
192	C	88	1	1	1	0.941176	1
193	C	122	1	1	1	1	1
194	C	83	0.882353	1	1	0.8125	0.9375
195	C	82	0.9375	1	1	0.823529	0.941176
196	C	81	1	1	0.9375	0.8125	0.9375
197	C	57	0.916667	0.923077	1	0.833333	0.545455
198	C	102	1	1	1	0.842105	0.952381
199	C	130	0.923077	1	1	1	0.962963
200	C	123	0.96	1	1	1	1
201	C	52	1	1	1	1	1
202	C	164	0.939394	1	1	1	0.970588
203	C	169	0.885714	1	0.970588	0.971429	0.78125
204	C	122	0.958333	1	0.96	1	0.88
205	C	121	0.958333	1	0.96	1	1
206	C	139	0.928571	1	1	0.965517	1
207	C	134	0.821429	0.96	1	0.961538	0.962963
208	C	92	0.789474	0.947368	1	0.823529	1
209	C	128	0.88	1	1	1	1
210	C	82	0.9375	1	1	1	1
211	C	120	0.875	1	1	0.958333	1
212	C	54	1	1	1	1	1
213	C	91	0.944444	1	1	1	0.941176
214	C	121	1	1	1	1	0.958333
215	C	81	1	1	1	1	0.9375
216	C	62	1	1	1	1	0.909091
217	C	84	1	1	1	1	1
218	C	82	1	1	1	1	1
219	C	84	1	1	1	1	0.941176
220	C	160	1	1	1	1	1
221	C	161	0.96875	1	1	1	0.96875
222	C	133	0.96	0.851852	0.928571	1	1
223	C	167	1	1	0.970588	1	1
224	C	109	0.956522	0.956522	0.952381	1	1
225	C	122	0.875	0.958333	0.88	1	0.958333
226	C	45	0.888889	1	1	1	1
227	C	135	0.966667	1	1	1	0.962963
228	C	121	0.96	1	1	0.916667	1
229	C	112	0.916667	1	0.952381	1	1
230	C	257	0.980392	1	0.981132	0.980769	1
231	C	139	0.962963	1	0.964286	1	1
232	C	58	1	1	1	1	1
233	C	119	0.958333	1	0.958333	1	1
234	C	57	1	1	1	1	1
235	C	198	0.973684	1	0.975	0.97561	1
236	C	395	0.935897	0.987342	0.9625	0.987342	0.962025
237	C	287	0.947368	1	0.95	0.981481	0.982456
238	C	365	0.957746	1	0.959459	0.986111	0.972603
239	C	345	0.955882	1	0.957746	0.985075	0.971014
240	C	424	0.904762	0.965116	0.94186	0.987952	0.964706
241	C	176	0.971429	1	0.945946	1	0.971429
242	C	55	1	1	0.9	1	0.916667
243	C	106	0.95	1	0.954545	1	0.952381
244	C	88	1	1	1	0.944444	0.944444
245	C	82	1	1	1	0.944444	1
246	C	200	0.975	1	0.925	1	0.95
247	C	374	0.972973	1	0.987179	0.973333	0.986486
248	C	193	1	1	0.973684	0.975	1
249	C	292	0.966102	1	0.948276	0.983607	0.981818
250	C	215	1	0.933333	0.975	0.977778	0.926829
251	C	319	0.984375	0.9375	0.952381	0.953125	0.921875
252	C	314	0.984375	0.9375	0.967742	0.967213	0.920635
253	C	200	0.975	1	1	1	0.975
254	C	264	1	1	0.947368	0.981132	0.941176
255	C	279	0.948276	1	0.982456	1	0.982143
256	C	398	0.963415	1	0.975309	0.987013	0.974684
257	C	261	0.962264	1	0.962963	1	0.980769
258	C	215	0.977778	1	0.97619	1	0.97619
259	C	67	1	1	1	1	1
260	C	121	1	1	1	1	1
261	C	143	1	1	1	1	0.925926
262	C	93	1	1	1	1	1
263	C	100	1	1	0.952381	1	0.888889
264	C	145	0.965517	0.964286	0.862069	1	1
265	C	205	0.952381	0.975	1	0.975	0.95122
266	C	221	0.955556	0.934783	0.955556	0.953488	0.97619
267	C	126	1	1	1	1	1
268	C	85	1	0.941176	1	1	1
269	C	120	1	0.958333	1	0.958333	1
270	C	134	1	1	0.962963	0.961538	0.964286
271	C	109	1	0.952381	1	1	0.954545
272	C	127	1	1	1	0.96	1
273	C	126	1	1	1	0.96	1
274	C	86	1	0.944444	1	1	1
275	C	84	0.9375	1	1	1	1
276	C	128	1	1	1	1	1
277	C	130	1	1	0.925926	0.923077	1
278	C	128	0.958333	0.88	0.96	1	0.964286
279	C	78	0.933333	1	0.9375	1	1
280	C	169	0.971429	0.970588	1	1	1
281	C	85	1	1	1	1	1
282	C	46	1	1	1	1	1
283	C	91	1	0.944444	0.9375	1	1
284	C	152	1	1	1	0.966667	0.96875
285	C	128	1	1	0.961538	0.96	0.92
286	C	130	1	0.961538	0.928571	0.92	0.96
287	C	166	0.941176	1	1	0.882353	0.939394
288	C	178	1	0.972222	0.914286	0.972973	0.942857
289	C	149	0.965517	1	0.9375	0.964286	0.967742
290	C	166	0.971429	1	1	0.909091	0.96875
291	C	170	1	1	0.970588	0.941176	1
292	C	82	0.941176	0.944444	0.866667	0.875	1
293	C	191	0.972973	1	0.947368	0.973684	1
294	C	132	1	1	0.961538	0.96	1
295	C	181	0.972222	1	0.942857	0.972222	1
296	C	92	1	0.944444	1	0.944444	0.944444
297	C	143	1	0.962963	0.966667	0.928571	0.966667
298	C	163	1	1	1	0.969697	1
299	C	172	1	1	1	0.972222	1
300	C	77	1	1	1	0.9375	1
301	C	331	0.984615	0.985294	0.969231	0.969697	0.985075
302	C	182	1	0.97561	0.970588	0.972973	0.972222
303	C	311	0.983871	0.983871	0.967742	0.968254	0.983871
304	C	441	0.988636	0.988636	0.977528	0.965909	0.988636
305	C	112	1	1	1	0.956522	1
306	C	205	0.95122	1	1	1	0.973684
307	C	228	1	1	1	0.978261	1
308	C	89	1	1	1	1	0.941176
309	C	140	0.892857	1	1	0.925926	0.896552
310	C	159	0.967742	0.9375	0.96875	0.875	0.96875
311	C	119	1	1	1	1	1
312	C	77	1	1	1	1	1
313	C	108	0.954545	0.954545	0.952381	1	0.952381
314	C	132	0.961538	0.964286	1	1	1
315	C	125	0.961538	0.92	0.958333	1	0.916667
316	C	43	1	0.888889	0.875	0.888889	0.75
317	C	131	0.916667	1	0.931034	0.807692	0.88
318	C	140	1	1	1	0.962963	0.964286
319	C	123	0.961538	0.88	1	1	0.958333
320	C	45	1	1	1	0.888889	1
321	C	171	1	0.942857	0.911765	0.971429	0.969697
322	C	136	0.888889	1	1	0.821429	0.961538
323	C	126	0.923077	0.851852	1	1	0.958333
324	C	170	0.96875	0.914286	0.971429	0.969697	0.971429
325	C	116	1	1	1	0.913043	1
326	C	83	1	0.944444	0.8125	0.75	1
327	C	113	0.913043	1	0.954545	0.909091	0.956522
328	C	303	0.967742	0.919355	0.913793	0.883333	0.967213
329	C	153	0.896552	1	0.96875	0.935484	0.967742
330	C	253	0.94	0.961538	0.96	0.918367	0.980769
331	C	117	1	0.909091	0.958333	0.875	0.954545
332	C	405	1	0.950617	0.95122	0.938272	0.975309
333	C	308	0.935484	0.951613	0.935484	0.931034	0.9375
334	C	190	0.973684	0.974359	1	0.972973	0.973684
335	C	56	1	0.888889	0.75	0.846154	0.75
336	C	180	0.972222	0.972973	1	0.971429	0.971429
337	C	130	0.964286	1	1	0.962963	0.958333
	B	MEAN	0.783475	0.841252	0.836169	0.82341	0.767798
		SD	0.144297	0.114629	0.107817	0.120017	0.131039
	C	MEAN	0.966338	0.976707	0.97147	0.963354	0.961092
		SD	0.0456551	0.0434183	0.0412989	0.0518764	0.063403
S1c Fig. Performance for 8 positions on the display as target locations.
Recording	Monkey	Trial	Accuracy for each target location
Session		Number	TR	R	BR	B	BL	L	TL	T
1	B	67	0.5	1	0.4	0.571429	0.5	0.8	1	0.833333
2	B	55	0.294118	1	0.857143	1	0.75	0.8	1	1
3	B	41	0.5	0.75	0.5	1	0.5	1	1	0.75
4	B	41	0.833333	0.5	0.666667	1	0.666667	0.5	0.666667	1
5	B	81	0.583333	0.875	0.333333	1	0.583333	0.75	0.916667	0.333333
6	B	81	0.75	1	0.833333	1	0.692308	0.625	0.75	0.875
7	B	123	0.631579	1	0.736842	0.916667	0.722222	0.833333	0.736842	0.333333
8	B	80	0.583333	1	0.583333	0.875	0.75	1	0.666667	0.25
9	B	80	0.666667	0.375	0.5	0.75	0.75	0.75	0.666667	0.375
10	B	86	0.692308	0.6	0.666667	0.75	0.461538	1	0.928571	0.375
11	B	84	0.5	0.777778	0.666667	1	0.538462	0.875	0.833333	0.5
12	B	80	0.5	0.5	0.583333	0.875	0.333333	1	0.916667	0.625
13	B	98	0.5625	0.777778	0.533333	0.777778	0.714286	1	0.866667	0.5
14	B	79	0.666667	0.875	0.833333	0.875	0.833333	1	0.75	0.375
15	B	41	0.5	0.75	0.857143	1	0.833333	1	0.666667	0.5
16	B	80	0.5	0.375	0.5	1	1	0.875	0.916667	0.875
17	B	83	0.333333	0.7	0.538462	1	0.833333	1	1	0.875
18	B	46	0.25	0.8	0.714286	1	1	0.75	0.833333	0.5
19	B	70	0.363636	1	0.75	1	1	0.8	1	0.857143
20	B	80	0.5	0.5	0.833333	1	0.666667	0.875	0.916667	0.75
21	B	101	0.411765	0.777778	0.733333	1	0.714286	1	0.764706	0.727273
22	B	121	0.444444	1	0.833333	1	0.777778	0.916667	0.894737	0.75
23	B	80	0.416667	1	0.833333	0.875	0.75	0.875	0.583333	1
24	B	80	0.333333	0.625	0.833333	0.875	0.916667	0.75	0.583333	0.75
25	B	81	0.692308	1	0.833333	1	0.916667	0.875	0.416667	0.625
26	B	83	0.916667	0.875	0.846154	1	0.615385	1	0.923077	0.875
27	B	87	0.785714	0.625	0.714286	1	0.692308	0.888889	0.916667	0.75
28	B	121	0.722222	0.769231	0.722222	0.916667	0.666667	1	0.777778	0.916667
29	B	81	0.666667	0.625	0.75	0.875	0.75	1	0.916667	1
30	B	80	0.833333	1	0.833333	1	0.833333	0.875	0.666667	0.625
31	B	82	0.666667	0.875	0.75	1	0.692308	0.875	0.666667	0.75
32	B	81	0.75	1	0.923077	1	0.666667	0.875	1	1
33	B	81	0.75	0.625	0.666667	0.875	0.75	0.875	0.923077	1
34	B	42	0.5	1	0.333333	0.6	1	0.75	0.428571	0.75
35	B	81	0.833333	1	0.75	1	0.923077	0.75	0.916667	1
36	B	81	0.666667	0.75	0.916667	1	1	0.875	0.769231	1
37	B	80	0.666667	0.875	0.916667	1	1	1	0.666667	1
38	B	82	0.666667	1	0.923077	1	0.923077	1	0.666667	0.875
39	B	43	0.833333	1	0.5	1	0.857143	0.5	0.666667	1
40	B	85	0.75	0.777778	1	1	0.916667	0.875	0.785714	0.875
41	B	83	0.75	0.875	0.692308	0.875	0.846154	1	0.692308	0.875
42	B	86	0.846154	0.875	0.833333	0.875	1	0.888889	0.785714	0.8
43	B	84	1	0.875	1	1	0.923077	0.666667	0.615385	0.75
44	B	81	0.916667	0.5	0.846154	1	1	0.875	0.583333	0.875
45	B	120	0.944444	1	0.833333	0.916667	0.722222	1	0.555556	0.75
46	B	42	1	0.75	0.857143	1	1	1	0.666667	1
47	B	83	0.75	0.777778	0.833333	1	1	0.888889	0.666667	0.875
48	B	82	0.833333	0.875	0.75	1	1	0.875	0.923077	1
49	B	80	0.75	0.5	0.666667	0.875	0.833333	0.875	0.833333	1
50	B	41	0.5	0.75	0.666667	1	1	0.75	0.857143	0.75
51	B	47	0.714286	0.833333	0.833333	0.8	0.857143	0.75	0.625	1
52	B	80	0.916667	0.875	1	1	0.833333	0.75	0.833333	1
53	B	81	0.75	0.75	0.833333	1	0.846154	1	0.833333	1
54	B	88	0.583333	0.625	1	0.888889	0.8	0.8	0.916667	0.875
55	B	80	1	1	1	1	1	1	1	1
56	B	81	0.916667	0.75	0.833333	1	1	1	0.916667	0.888889
57	B	83	1	0.666667	0.75	1	0.916667	1	0.928571	0.625
58	B	81	0.846154	0.875	0.916667	1	0.916667	0.875	0.666667	0.875
59	B	80	0.75	0.75	0.916667	1	0.916667	1	0.833333	0.625
60	B	83	0.916667	1	0.833333	1	0.75	1	0.642857	1
61	B	81	0.916667	0.5	0.692308	1	0.666667	0.875	0.833333	0.75
62	B	87	0.714286	1	0.846154	1	0.846154	0.9	0.833333	0.888889
63	B	68	0.666667	1	0.8	1	0.875	0.888889	0.875	0.857143
64	B	81	0.666667	0.5	0.916667	1	0.75	1	0.846154	0.75
65	B	41	0.666667	1	0.833333	1	0.833333	0.75	0.833333	0.75
66	B	88	0.928571	1	0.846154	1	0.923077	0.875	0.923077	0.9
67	B	80	0.916667	0.875	0.916667	1	0.833333	1	0.916667	0.875
68	B	81	0.583333	0.875	0.666667	0.888889	0.916667	1	0.916667	0.75
69	B	80	0.75	0.75	0.833333	1	1	1	0.916667	0.875
70	B	81	0.916667	0.75	1	1	0.833333	0.875	0.916667	0.875
71	B	80	0.75	1	0.833333	0.75	0.916667	1	0.916667	1
72	B	84	0.833333	0.875	0.923077	0.875	0.923077	0.875	0.785714	1
73	B	121	1	1	0.888889	1	0.944444	0.916667	0.833333	1
74	B	80	0.75	1	0.833333	0.875	0.916667	0.75	0.833333	0.875
75	B	121	0.944444	1	0.888889	1	0.888889	0.75	0.777778	0.769231
76	B	61	1	1	0.888889	0.857143	0.9	0.6	0.777778	0.833333
77	B	52	0.888889	1	1	1	0.714286	1	0.75	0.75
78	B	83	0.769231	1	0.769231	1	1	1	0.615385	0.875
79	B	128	0.789474	0.846154	0.894737	0.928571	1	0.916667	0.631579	0.769231
80	B	80	0.916667	0.875	0.833333	1	1	0.875	0.666667	1
81	B	80	0.833333	0.875	0.833333	0.875	0.916667	0.875	0.666667	0.75
82	B	100	0.928571	0.909091	0.9375	1	0.857143	0.9	0.933333	0.888889
83	B	45	1	0.75	0.714286	0.75	0.555556	1	0.714286	1
84	B	121	1	0.833333	0.777778	0.916667	0.842105	1	0.944444	0.833333
85	B	42	1	0.8	0.833333	1	0.857143	0.75	1	1
86	B	40	0.833333	0.8	1	1	0.6	0.8	1	0.75
87	B	67	1	1	1	0.833333	0.916667	1	1	1
88	B	65	0.7	1	0.818182	0.714286	0.6	0.875	0.75	0.833333
89	B	83	1	1	1	0.875	0.857143	0.5	0.583333	0.777778
90	B	93	1	0.888889	1	1	0.785714	0.888889	0.933333	1
91	B	86	1	1	0.5	1	0.916667	0.75	1	1
92	B	81	0.75	0.625	0.75	0.888889	0.75	1	1	1
93	B	81	0.916667	0.875	0.75	0.875	0.769231	0.875	1	1
94	B	81	0.833333	0.875	0.833333	0.875	0.916667	0.875	1	0.888889
95	B	81	0.833333	0.75	0.833333	1	0.923077	0.625	1	1
96	B	81	0.5	1	0.75	1	0.916667	0.875	1	1
97	B	86	0.714286	1	0.846154	1	0.846154	1	1	0.8
98	B	123	0.947368	0.833333	0.777778	0.916667	0.842105	1	0.833333	0.916667
99	B	120	0.888889	1	0.888889	0.916667	0.833333	0.75	0.944444	0.666667
100	B	90	0.923077	1	0.769231	0.909091	1	1	1	0.777778
101	B	91	0.916667	1	0.8	0.888889	0.933333	0.888889	1	1
102	B	81	1	1	1	0.875	0.833333	0.875	0.916667	1
103	B	81	0.833333	1	0.916667	0.875	0.75	0.777778	1	1
104	B	89	1	1	0.692308	1	1	0.9	0.857143	0.75
105	B	84	0.916667	0.875	0.666667	0.888889	0.785714	1	0.833333	0.875
106	B	133	0.8	0.692308	0.85	0.923077	0.8	0.615385	0.75	0.571429
107	B	82	0.916667	0.875	0.75	1	1	0.75	1	0.8
108	B	81	0.666667	1	0.583333	1	1	1	0.916667	1
109	B	54	0.833333	0.625	0.625	1	0.875	0.714286	0.625	1
110	B	85	0.833333	1	0.928571	1	0.846154	0.888889	0.5	0.625
111	B	100	0.933333	1	0.933333	0.818182	0.9375	1	0.8	0.5
112	B	101	1	0.833333	0.461538	1	1	0.818182	0.5625	0.7
113	B	103	0.857143	0.8	0.8	0.909091	0.941176	0.9	0.666667	0.727273
114	B	201	0.6	0.7	0.666667	0.75	0.8	0.7	0.774194	0.9
115	B	233	0.514286	0.565217	0.764706	1	0.8	0.695652	0.571429	0.541667
116	B	129	0.85	0.538462	0.6	1	0.777778	0.846154	0.789474	0.538462
117	B	98	0.615385	0.727273	0.8	1	0.733333	0.333333	0.75	0.5
118	B	121	0.777778	0.916667	0.611111	1	0.777778	0.5	0.5	0.333333
119	B	179	0.666667	0.777778	0.4	0.666667	0.689655	0.625	0.62963	0.263158
120	B	83	0.769231	0.666667	0.666667	0.555556	0.916667	0.875	0.916667	0.625
121	B	171	0.925926	0.75	0.653846	0.9375	0.777778	0.9375	0.884615	0.705882
122	B	79	0.818182	0.75	0.666667	1	0.833333	0.625	0.916667	0.75
123	B	80	0.916667	0.75	0.666667	0.875	1	0.75	0.666667	0.875
124	B	129	0.736842	0.857143	0.647059	1	0.894737	0.769231	0.826087	0.833333
125	B	273	0.756098	0.703704	0.609756	0.857143	0.829268	0.62963	0.7	0.642857
126	B	185	0.615385	0.684211	0.689655	1	0.785714	0.882353	0.793103	0.722222
127	B	44	0.875	1	0.666667	1	1	0.5	0.571429	0.5
128	B	80	0.75	1	0.75	1	0.833333	0.625	0.75	0.75
129	B	181	0.62069	0.625	0.607143	0.941176	0.896552	0.611111	0.692308	0.611111
130	B	208	0.6	0.590909	0.580645	0.904762	0.806452	0.6	0.6875	0.333333
131	B	143	0.809524	0.571429	0.714286	0.571429	0.954545	0.733333	0.666667	0.533333
132	B	228	0.735294	0.695652	0.676471	0.958333	0.911765	0.590909	0.685714	0.545455
133	B	102	0.642857	0.8	0.5	1	0.785714	0.416667	0.588235	0.7
134	B	161	0.875	0.882353	0.625	0.75	0.75	0.375	0.708333	0.5625
135	B	186	0.851852	0.777778	0.571429	0.722222	0.928571	0.6	0.75	0.684211
136	B	198	0.766667	0.8	0.733333	1	0.9	0.65	0.793103	0.736842
137	B	121	0.777778	0.833333	0.888889	1	0.947368	0.5	0.833333	0.416667
138	B	212	0.882353	0.818182	0.71875	0.863636	0.967742	0.65	0.806452	0.8
139	B	297	0.953488	0.931034	0.883721	0.774194	0.886364	0.4	0.680851	0.8
140	B	134	1	0.928571	0.761905	0.933333	1	0.583333	0.8	0.769231
141	B	133	0.809524	0.75	0.75	0.714286	0.857143	0.461538	0.666667	0.928571
142	B	96	0.8	0.888889	0.533333	0.833333	0.916667	0.555556	0.8	0.888889
143	B	115	1	0.583333	0.764706	0.666667	1	0.583333	0.944444	0.833333
144	B	67	0.9	0.857143	0.727273	0.4	1	0.625	0.9	0.833333
145	B	146	0.681818	0.785714	0.47619	0.733333	0.863636	0.6	0.909091	0.733333
146	B	72	1	0.833333	0.75	0.857143	1	0.75	1	1
147	B	128	0.684211	0.461538	0.666667	0.583333	0.789474	0.833333	0.789474	0.846154
148	B	82	0.615385	0.5	0.5	0.75	0.692308	0.375	0.583333	0.875
149	B	162	0.916667	0.9375	0.75	0.588235	0.958333	0.75	0.833333	0.941176
150	B	93	0.916667	0.833333	0.6	0.75	1	1	0.714286	1
151	B	137	0.952381	0.923077	0.809524	0.923077	0.777778	0.857143	0.818182	0.8
152	B	131	0.789474	1	0.947368	0.857143	0.95	1	0.722222	0.923077
153	B	127	0.789474	0.916667	0.842105	0.571429	0.842105	0.928571	0.722222	0.916667
154	B	101	0.75	0.9	0.642857	0.8	0.8	0.909091	0.733333	0.8
155	B	163	0.791667	0.8125	0.958333	0.823529	0.88	1	0.875	0.882353
156	B	124	0.789474	0.923077	0.842105	0.923077	1	0.916667	0.777778	0.916667
157	B	118	0.888889	1	0.722222	0.727273	0.941176	0.75	0.666667	0.833333
158	B	126	0.85	0.666667	0.789474	0.833333	0.894737	0.769231	0.789474	0.583333
159	B	119	0.777778	0.833333	0.705882	0.833333	0.722222	0.75	0.722222	0.666667
160	B	54	0.75	1	0.428571	0.8	0.75	0.571429	0.571429	0.142857
161	B	131	0.85	0.769231	0.631579	0.833333	0.9	1	0.947368	0.857143
162	B	128	0.722222	0.857143	0.722222	0.833333	0.9	1	0.9	0.846154
163	B	71	0.818182	0.75	0.777778	1	1	1	0.9	0.857143
164	B	130	0.857143	0.833333	0.888889	0.866667	1	1	0.888889	0.857143
165	B	129	0.904762	0.846154	0.842105	1	0.894737	1	0.789474	0.75
166	B	101	1	0.8	0.857143	0.727273	0.933333	0.833333	0.8	0.777778
167	B	138	0.863636	0.933333	0.952381	1	0.9	1	0.95	0.714286
168	B	96	1	0.9	0.933333	0.8	0.714286	0.8	0.785714	0.8
169	B	133	0.947368	0.75	0.809524	0.846154	0.761905	0.833333	0.6	0.533333
170	B	127	0.789474	0.846154	0.666667	0.923077	0.809524	0.75	0.894737	0.583333
171	B	136	0.7	0.857143	0.789474	0.769231	0.73913	0.846154	0.6	0.428571
172	B	121	0.833333	0.833333	0.722222	1	0.833333	0.833333	0.5	0.461538
173	B	74	0.583333	0.714286	0.538462	0.857143	0.6	0.5	0.454545	0.333333
174	B	107	1	0.909091	1	0.909091	1	0.909091	0.75	0.833333
175	B	71	0.909091	1	0.909091	0.875	1	0.714286	0.833333	0.714286
176	B	130	0.9	0.692308	0.7	0.846154	0.809524	0.692308	0.777778	0.916667
177	B	48	1	0.8	0.714286	0.8	0.714286	1	1	0.5
178	B	46	0.714286	0.4	0.833333	0.8	0.857143	0.6	0.666667	1
179	B	61	0.7	0.4	0.8	0.666667	0.888889	0.666667	0.75	1
180	C	123	1	0.75	0.666667	0.777778	0.875	0.777778	0.954545	1
181	C	77	1	0.714286	0.555556	0.875	0.727273	0.75	0.923077	1
182	C	64	1	0.75	0.785714	0.75	0.9375	1	1	1
183	C	81	0.916667	0.875	1	1	1	0.875	0.666667	1
184	C	161	0.958333	0.875	0.916667	1	0.916667	1	0.708333	0.941176
185	C	81	0.833333	1	0.916667	1	1	1	0.75	0.75
186	C	81	0.916667	1	1	1	0.916667	1	1	1
187	C	41	1	0.75	1	1	1	1	1	1
188	C	82	1	1	1	1	1	1	0.923077	1
189	C	83	1	1	0.916667	1	0.923077	1	1	1
190	C	88	1	1	0.928571	1	1	1	1	1
191	C	89	1	1	0.857143	1	1	1	0.916667	1
192	C	88	1	1	1	1	1	1	1	0.9
193	C	122	1	1	1	1	1	1	1	1
194	C	83	0.923077	1	1	1	1	1	0.846154	0.625
195	C	82	0.923077	1	0.916667	1	1	1	1	0.625
196	C	81	1	1	1	1	1	1	0.833333	0.625
197	C	57	1	1	1	1	0.7	0.75	0.666667	0.666667
198	C	102	1	1	1	0.888889	1	1	0.933333	0.777778
199	C	130	1	1	1	1	1	1	0.85	1
200	C	123	1	1	1	1	0.947368	1	1	1
201	C	52	1	1	1	1	1	1	1	1
202	C	164	1	1	1	1	1	1	0.88	1
203	C	169	0.916667	1	1	1	0.925926	1	0.666667	0.9375
204	C	122	0.944444	1	1	1	0.95	1	0.833333	1
205	C	121	0.944444	1	1	1	0.947368	1	1	1
206	C	139	1	1	1	1	0.909091	1	1	0.933333
207	C	134	0.952381	1	1	0.923077	0.809524	1	0.952381	0.916667
208	C	92	1	1	1	1	0.785714	0.888889	0.933333	0.625
209	C	128	1	1	1	1	0.947368	1	0.894737	1
210	C	82	1	1	1	1	0.923077	1	1	1
211	C	120	1	1	1	1	0.833333	1	1	0.916667
212	C	54	1	1	1	1	1	1	1	1
213	C	91	1	1	1	1	1	1	0.857143	1
214	C	121	1	1	1	1	1	1	0.944444	1
215	C	81	1	1	1	1	1	1	0.916667	1
216	C	62	1	1	1	1	1	1	0.888889	1
217	C	84	1	1	1	1	1	1	1	1
218	C	82	1	1	1	1	1	1	1	1
219	C	84	1	1	1	1	0.923077	1	1	1
220	C	160	1	1	1	1	1	1	1	1
221	C	161	1	1	0.958333	1	0.96	1	1	1
222	C	133	0.952381	0.769231	0.947368	1	0.95	0.923077	1	1
223	C	167	1	1	0.958333	1	1	1	1	1
224	C	109	0.9375	1	1	1	0.933333	0.916667	1	1
225	C	122	0.789474	0.916667	1	1	0.944444	1	0.888889	1
226	C	45	1	1	1	1	1	1	0.875	1
227	C	135	0.947368	1	1	1	1	1	0.952381	1
228	C	121	0.947368	1	1	0.916667	1	0.916667	1	1
229	C	112	0.882353	1	1	1	1	1	0.944444	1
230	C	257	1	1	1	1	1	1	0.95	0.962963
231	C	139	1	1	1	1	1	1	0.92	1
232	C	58	1	1	1	1	1	1	1	1
233	C	119	1	1	1	1	1	1	0.888889	1
234	C	57	1	1	1	1	1	1	1	1
235	C	198	1	1	1	1	1	1	0.933333	0.952381
236	C	395	0.915254	0.974359	0.966102	1	1	1	0.933333	0.975
237	C	287	0.930233	0.961538	1	1	1	1	0.909091	1
238	C	365	0.944444	0.972973	0.981481	1	1	1	0.929825	1
239	C	345	0.942308	0.969697	0.980769	1	1	1	0.924528	1
240	C	424	0.888889	0.97561	0.953125	1	0.984127	0.97619	0.923077	0.952381
241	C	176	0.962963	1	1	1	1	1	0.892857	1
242	C	55	0.875	1	1	1	1	1	0.888889	1
243	C	106	0.933333	1	1	1	1	1	0.882353	1
244	C	88	1	1	1	1	1	1	0.916667	0.888889
245	C	82	1	1	1	1	1	1	1	0.888889
246	C	200	0.9	1	0.933333	1	1	1	0.966667	1
247	C	374	1	1	0.982456	0.973684	0.982143	1	0.964912	0.972222
248	C	193	1	1	1	1	1	1	0.964286	0.95
249	C	292	0.925	1	1	1	1	1	0.926829	0.965517
250	C	215	0.9375	0.954545	1	1	1	0.956522	0.935484	0.916667
251	C	319	0.958333	0.96875	0.979167	0.96875	0.958333	0.96875	0.914894	0.875
252	C	314	0.958333	0.967742	0.979167	0.96875	0.957447	0.967742	0.934783	0.903226
253	C	200	1	1	1	1	0.933333	1	1	1
254	C	264	0.974359	1	0.923077	1	0.95122	1	1	0.962963
255	C	279	0.954545	1	0.97561	1	0.953488	1	1	1
256	C	398	0.967742	1	0.967213	1	0.948276	1	1	0.972973
257	C	261	0.95	1	0.948718	1	0.975	1	1	1
258	C	215	0.969697	1	0.966667	1	0.969697	1	1	1
259	C	67	1	1	1	1	1	1	1	1
260	C	121	1	1	1	1	1	1	1	1
261	C	143	1	1	1	1	0.954545	1	0.954545	1
262	C	93	1	1	1	1	1	1	1	1
263	C	100	0.916667	1	1	1	1	1	0.875	1
264	C	145	0.863636	1	1	1	1	1	0.909091	0.933333
265	C	205	1	1	1	1	1	1	0.870968	0.9
266	C	221	1	0.916667	0.941176	1	1	0.954545	0.903226	0.909091
267	C	126	1	1	1	1	1	1	1	1
268	C	85	1	1	1	1	1	1	1	0.875
269	C	120	1	1	1	0.916667	1	1	1	0.916667
270	C	134	1	1	0.954545	1	1	1	0.95	0.916667
271	C	109	1	1	1	1	1	1	0.9375	0.888889
272	C	127	1	1	1	1	1	0.916667	1	1
273	C	126	1	1	1	1	1	1	1	0.916667
274	C	86	1	0.888889	1	1	1	1	1	1
275	C	84	1	1	1	1	1	1	0.916667	1
276	C	128	1	1	1	1	1	1	1	1
277	C	130	1	1	1	0.933333	0.947368	1	0.952381	0.916667
278	C	128	1	0.916667	1	0.928571	0.888889	0.923077	0.95	1
279	C	78	0.916667	1	1	1	0.916667	1	1	1
280	C	169	1	1	1	1	1	0.941176	0.961538	1
281	C	85	1	1	1	1	1	1	1	1
282	C	46	1	1	1	1	1	1	1	1
283	C	91	1	1	1	1	0.928571	0.888889	1	1
284	C	152	1	1	1	1	0.958333	1	1	0.933333
285	C	128	1	1	1	0.916667	0.9	1	0.947368	1
286	C	130	0.95	1	1	0.846154	0.894737	1	1	0.916667
287	C	166	0.958333	0.941176	0.923077	1	1	1	0.96	0.8125
288	C	178	0.88	0.947368	1	1	0.961538	1	0.962963	0.944444
289	C	149	0.958333	1	1	1	1	1	0.869565	0.928571
290	C	166	0.958333	1	1	0.875	1	1	0.961538	0.941176
291	C	170	1	1	1	0.941176	1	1	0.961538	0.9375
292	C	82	0.916667	0.9	0.833333	1	1	0.875	1	0.875
293	C	191	0.964286	1	0.964286	0.947368	0.965517	1	1	1
294	C	132	1	1	1	0.923077	0.95	1	1	1
295	C	181	0.961538	1	0.962963	0.947368	0.964286	1	1	1
296	C	92	1	1	1	1	0.923077	0.875	1	0.888889
297	C	143	1	1	0.954545	0.923077	0.956522	0.933333	1	0.923077
298	C	163	1	1	1	1	1	1	1	0.941176
299	C	172	1	1	1	1	1	1	1	0.944444
300	C	77	1	1	1	1	1	1	1	0.875
301	C	331	0.979592	1	0.98	0.970588	0.958333	0.970588	1	0.969697
302	C	182	1	1	0.965517	1	0.958333	0.947368	1	0.95
303	C	311	0.977778	1	0.979167	0.967742	0.957447	0.96875	1	0.967742
304	C	441	0.985075	1	0.984848	0.977273	0.969697	0.977273	1	0.954545
305	C	112	1	1	1	1	1	1	1	0.909091
306	C	205	0.939394	1	0.962963	1	1	1	1	1
307	C	228	1	1	1	1	1	1	1	0.956522
308	C	89	1	1	1	1	1	1	0.916667	1
309	C	140	0.954545	1	0.952381	0.846154	0.954545	1	0.85	1
310	C	159	1	0.875	1	0.9375	0.958333	0.9375	0.916667	0.875
311	C	119	1	1	1	1	1	1	1	1
312	C	77	1	1	1	1	1	1	1	1
313	C	108	0.941176	1	0.9375	1	1	1	0.9375	0.909091
314	C	132	1	1	1	1	1	0.923077	0.947368	1
315	C	125	1	0.923077	0.944444	0.928571	1	1	0.842105	1
316	C	43	0.833333	0.75	0.833333	0.8	1	1	0.833333	1
317	C	131	1	0.933333	0.95	0.833333	0.904762	0.857143	0.789474	1
318	C	140	1	1	1	0.933333	0.95	1	1	1
319	C	123	0.888889	1	1	0.916667	1	1	1	0.846154
320	C	45	1	1	1	1	1	0.75	1	1
321	C	171	0.96	1	0.96	0.894737	0.961538	0.944444	0.96	1
322	C	136	1	0.846154	0.904762	0.923077	0.904762	0.928571	1	0.923077
323	C	126	0.894737	0.846154	1	1	1	1	0.944444	0.833333
324	C	170	1	0.882353	0.96	0.882353	1	1	0.923077	1
325	C	116	1	1	1	0.833333	1	1	1	1
326	C	83	1	1	1	1	1	1	0.75	0.5
327	C	113	0.941176	0.916667	0.888889	0.909091	1	1	0.944444	1
328	C	303	1	0.966667	1	0.966667	0.977778	0.935484	0.822222	0.741935
329	C	153	0.952381	0.933333	0.916667	0.9375	1	1	0.916667	1
330	C	253	0.973684	0.92	0.947368	0.92	0.972973	1	0.948718	0.925926
331	C	117	1	0.818182	1	0.8	1	1	0.888889	0.916667
332	C	405	0.983051	0.902439	0.984127	0.9	0.966667	1	0.967213	0.975
333	C	308	0.92	1	0.978261	0.866667	0.913043	1	0.934783	0.9
334	C	190	1	1	1	1	0.965517	1	0.965517	0.9
335	C	56	0.666667	1	0.875	0.571429	0.857143	1	0.9	1
336	C	180	1	1	1	1	0.962963	1	0.965517	0.9
337	C	130	1	1	0.944444	1	1	0.923077	0.952381	1
	B	MEAN	0.778929	0.824349	0.762775	0.903458	0.847007	0.8216	0.796266	0.781968
		SD	0.166086	0.158418	0.145242	0.119106	0.126251	0.164602	0.140725	0.192482
	C	MEAN	0.972211	0.975756	0.976233	0.972513	0.971536	0.981255	0.946593	0.951059
		SD	0.0472385	0.0579058	0.0555019	0.0597233	0.0491911	0.047312	0.0701175	0.0859305

## Sheet: S3 Fig
Fig 3. Examinations of neuronal responses and eye positions.
Cell Name: B1804240040001-2-1
Trial	I-Cue	Co-location	Firing rate (Hz)	Eye posotion (Visual Angle)
				Horrizontal	Vertical
1	I-B	I	10.6383	-0.0501184	0.357338
2	III-A	III	0	-0.506308	0.576111
3	IV-B	IV	1.06383	0.15475	0.342856
4	I-A	I	6.38298	-0.919595	0.393453
5	I-A	I	3.19149	-0.100476	0.32502
6	II-A	II	0	-0.135626	0.216727
7	II-A	II	0	-0.211899	0.128752
8	IV-A	IV	1.06383	-0.219396	0.148759
9	IV-B	IV	0	-0.420582	0.0571898
10	I-A	I	6.38298	0.0463352	0.146387
11	II-A	II	0	-0.504915	0.159581
12	III-A	III	0	-0.245586	0.718208
13	II-B	II	0	0.637635	-0.125521
14	III-A	III	0	-0.321727	0.492555
15	IV-A	IV	0	-0.338059	0.411312
16	IV-A	IV	0	-0.247282	0.0383532
17	I-A	I	1.06383	-0.418507	0.25041
18	III-B	III	0	-0.0681125	0.351562
19	III-A	III	0	-0.204028	0.553463
20	IV-B	IV	0	-0.258314	0.326198
21	II-A	II	0	0.0448421	0.215066
22	I-B	I	7.44681	-0.265461	0.205662
23	I-A	I	0	-0.0974385	0.00286998
24	IV-A	IV	0	-0.52273	-0.0929839
25	III-B	III	0	0.497717	0.306398
26	II-B	II	18.0851	-0.351846	0.0588699
27	III-B	III	11.7021	0.0271405	0.265755
28	III-B	III	0	-0.109506	0.236593
29	IV-B	IV	0	-0.0580797	0.364694
30	II-A	II	0	-0.0496594	0.0946455
31	II-B	II	0	-0.223267	0.0756074
32	II-B	II	0	-0.0598731	0.164496
33	IV-B	IV	0	-0.373893	0.249934
34	II-B	II	0	-0.265384	0.0813619
35	II-A	II	0	-0.296014	0.0865692
36	I-B	I	0	-0.104721	0.149188
37	IV-A	IV	0	-0.31262	0.225337
38	I-A	I	3.19149	-0.237401	0.0280042
39	II-B	II	0	-0.164093	0.148127
40	III-B	III	0	-0.309616	0.408035
41	II-B	II	0	0.100147	-0.177154
42	II-A	II	0	-0.0921453	0.221459
43	III-A	III	0	-0.482259	0.611259
44	II-A	II	0	-0.0481991	0.174388
45	II-A	II	0	-0.136549	0.0166261
46	IV-A	IV	0	-0.442179	0.0663982
47	IV-A	IV	0	-0.118627	0.226786
48	I-A	I	5.31915	-0.122341	0.263013
49	III-A	III	0	-0.0969221	0.269613
50	III-B	III	0	-0.0427502	0.239682
51	II-A	II	0	-0.145415	0.424818
52	I-A	I	0	-0.0740365	0.0525862
53	II-B	II	0	-0.397551	0.0495291
54	III-B	III	0	-0.232881	0.0742179
55	IV-B	IV	0	-0.579485	0.45067
56	IV-A	IV	0	-0.29854	0.249727
57	IV-B	IV	0	-0.168029	0.155693
58	III-A	III	0	-0.274913	-0.0245596
59	III-A	III	0	-0.105934	0.25095
60	I-A	I	0	-0.258327	0.138232
61	III-B	III	10.6383	-0.330907	0.146658
62	IV-A	IV	1.06383	-0.0427976	0.275517
63	IV-B	IV	4.25532	-0.0800333	0.168365
64	IV-B	IV	0	-0.103819	0.270942
65	I-B	I	0	-0.00508506	0.373847
66	I-A	I	15.9574	-0.0186401	0.0158149
67	II-A	II	0	0.0313599	0.450269
68	II-B	II	0	-0.244545	0.314561
69	II-B	II	0	0.150108	0.335966
70	II-B	II	0	-0.115138	-0.00165312
71	IV-B	IV	0	-0.272484	0.335157
72	IV-B	IV	0	-0.389316	0.103739
73	I-B	I	0	-0.0947276	0.0792287
74	III-B	III	0	-0.199462	0.315606
75	II-A	II	0	-0.12067	-0.0805438
76	III-B	III	0	-0.294489	0.445266
77	IV-A	IV	0	-0.264492	0.234116
78	IV-B	IV	0	-0.37596	0.443263
79	IV-A	IV	0	-0.220547	0.187625
80	II-A	II	0	-0.0685591	0.372729
81	III-A	III	7.44681	-0.178718	0.247705
82	IV-B	IV	5.31915	-0.158028	0.27969
83	I-B	I	3.19149	-0.0691252	0.249389
84	I-B	I	15.9574	0.155645	0.104476
85	IV-A	IV	0	-0.239323	0.26272
86	IV-B	IV	0	-0.117899	0.00227056
87	I-A	I	5.31915	-0.0910279	0.0950943
88	II-B	II	0	-0.242163	0.0860022
89	IV-A	IV	0	-0.22291	0.312094
90	III-B	III	0	-0.489591	0.217121
91	I-A	I	4.25532	-0.153954	0.335621
92	I-A	I	0	-0.353344	0.119616
93	II-A	II	0	-0.0265053	0.369831
94	III-B	III	0	-0.278503	0.245674
95	III-A	III	0	-0.360951	0.626069
96	III-A	III	0	-0.230115	0.184104
97	III-A	III	0	-0.260911	0.709677
98	IV-A	IV	4.25532	-0.276173	0.378291
99	I-B	I	2.12766	-0.0992088	0.331355
100	II-A	II	0	-0.0858225	0.393132
101	II-B	II	0	-0.0517702	0.104815
102	IV-B	IV	6.38298	-0.459003	0.0903271
103	IV-B	IV	1.06383	-0.0888645	0.167111
104	III-A	III	0	-0.152733	0.293093
105	II-B	II	0	-0.0318369	0.127485
106	IV-A	IV	0	-0.14233	0.283618
107	II-A	II	0	-0.193126	0.286873
108	IV-A	IV	0	-0.263267	0.0666823
109	II-A	II	0	-0.231264	0.414988
110	III-A	III	4.25532	-0.187861	0.689103
111	IV-B	IV	2.12766	-0.241534	0.417145
112	IV-B	IV	0	-0.222525	0.170748
113	III-A	III	5.31915	-0.317755	0.644208
114	II-B	II	0	-0.132284	0.317178
115	IV-B	IV	0	-0.366166	0.371854
116	I-A	I	4.25532	0.16992	0.517087
117	II-B	II	0	-0.178694	0.0873523
118	I-B	I	3.19149	0.0643538	0.10541
119	IV-A	IV	0	-0.322089	0.246246
120	III-B	III	0	-0.191507	0.00322599
121	III-B	III	0	-0.258044	-0.0274692
122	II-A	II	1.06383	-0.180742	-0.00496572
123	III-B	III	0	-0.479249	0.166774
124	III-A	III	0	-0.16939	0.301524
125	III-B	III	0	0.0195587	0.468882
126	II-B	II	2.12766	-0.0372359	0.166514
127	I-B	I	9.57447	-0.107926	0.407981
128	III-B	III	0	0.0188107	0.178009
129	IV-A	IV	0	-0.284325	0.235059
130	I-B	I	8.51064	-0.0968347	0.251259
131	IV-B	IV	2.12766	-0.299737	0.314038
132	II-A	II	0	-0.0437264	0.410359
133	III-A	III	0	-0.208285	0.495076
134	I-B	I	15.9574	0.0488259	0.0919276
135	I-A	I	9.57447	-0.138648	0.506808
136	II-A	II	3.19149	0.248653	0.168014
137	IV-B	IV	8.51064	-0.125276	0.0598252
138	IV-A	IV	0	-0.243398	0.287139
139	II-B	II	0	0.0654961	0.375047
140	IV-A	IV	0	-0.125512	0.174769
141	IV-A	IV	0	-0.0736435	0.0979488
142	IV-B	IV	0	-0.42262	0.4268
143	I-A	I	23.4043	-0.113691	0.48536
144	IV-A	IV	5.31915	-0.121668	0.202732
145	IV-B	IV	1.06383	0.101015	0.0427038
146	I-B	I	10.6383	0.197941	0.226824
147	II-B	II	0	0.271974	-0.0717398
148	III-B	III	1.06383	-0.272262	0.152351
149	III-A	III	0	0.114592	0.145184
150	III-B	III	3.19149	-0.248576	0.43804
151	III-A	III	0	-0.254895	0.302451
152	II-A	II	2.12766	-0.139953	0.0423886
153	II-A	II	1.06383	-0.100118	0.38572
154	IV-A	IV	5.31915	-0.116875	0.261146
155	I-A	I	22.3404	0.00570288	0.000172171
156	III-A	III	0	-0.301875	0.146104
157	II-A	II	0	-0.165981	0.831518
158	I-A	I	11.7021	-0.244777	0.260138
159	III-B	III	4.25532	-0.144619	0.232898
160	II-B	II	3.19149	-0.300935	0.194188
161	III-B	III	0	-0.275805	0.145705
162	III-A	III	1.06383	-0.184052	0.445057
163	I-B	I	12.766	0.116734	0.0680747
164	II-B	II	0	0.194575	0.0516869
165	IV-B	IV	4.25532	-0.395421	0.224892
166	IV-B	IV	0	-0.138151	0.00227693
167	II-A	II	1.06383	-0.0406116	0.391241
168	IV-B	IV	0	-0.0816511	0.350416
169	III-A	III	0	-0.350015	0.0554285
170	I-A	I	8.51064	-0.375678	-0.0902713
171	II-B	II	2.12766	-0.0555078	0.11823
172	III-B	III	0	-0.327345	0.0500684
173	IV-A	IV	0	-1.1766	0.383433
174	III-B	III	0	-0.250472	0.00976882
175	I-A	I	8.51064	-0.726814	0.288971
176	III-A	III	0	-0.67077	0.402154
177	I-B	I	12.766	-0.0496283	0.157318
178	IV-B	IV	0	0.0152812	0.192763
179	II-A	II	1.06383	-0.760699	-0.00785656
180	IV-A	IV	0	-0.492083	0.130249
181	III-A	III	2.12766	-0.126327	0.0880976
182	IV-A	IV	0	-0.285112	0.236181
183	II-A	II	0	0.00582115	0.230225
184	I-A	I	14.8936	0.0170721	0.21246
185	I-A	I	11.7021	0.0276915	-0.160936
186	I-B	I	0	-0.212987	0.046013
187	III-B	III	0	-0.169517	0.0914685
188	II-B	II	0	0.0636128	0.00451426
189	II-A	II	12.766	-0.345645	0.0939869
190	II-B	II	1.06383	-0.0628906	-0.231646
191	II-B	II	4.25532	-0.225225	0.222209
192	III-B	III	0	-0.264691	-0.00710354
193	III-A	III	0	-0.205418	0.228416
194	II-B	II	0	-0.148445	0.197042
195	II-B	II	1.06383	-0.101925	-0.110842
196	IV-B	IV	0	-0.587269	0.463207
197	III-A	III	0	-0.212719	0.686192
198	I-A	I	5.31915	-0.11554	0.174184
199	II-A	II	6.38298	0.0215221	0.378652
200	IV-B	IV	0	0.734434	0.699942
201	II-B	II	13.8298	-0.169853	-0.0423769
202	I-B	I	3.19149	-0.0544918	0.528239
203	I-A	I	7.44681	-1.24725	0.354236
204	IV-A	IV	0	-0.157392	0.441653
205	IV-A	IV	0	0.159182	0.121145
206	III-B	III	0	-0.123596	0.345186
207	I-B	I	2.12766	-0.415219	-0.121889
208	II-A	II	7.44681	0.11693	0.120026
209	II-A	II	0	0.214063	0.203552
210	III-A	III	3.19149	-0.210927	0.167929
211	III-B	III	0	-0.202709	0.32981
212	III-B	III	0	-0.296225	0.287831
213	I-B	I	3.19149	-0.264007	0.0593021
214	III-A	III	0	0.00156604	0.571317
215	I-A	I	4.25532	-0.275101	0.178963
216	IV-A	IV	0	-0.117946	0.29129
217	IV-A	IV	0	-0.140043	0.0779697
218	III-A	III	1.06383	-0.690681	0.486368
219	IV-B	IV	0	0.105424	-0.0395522
220	I-A	I	2.12766	0.0193459	0.169462
221	I-A	I	5.31915	-0.300395	0.552379
222	I-B	I	9.57447	0.0336376	0.0291092
223	IV-B	IV	0	-0.5265	0.239314
224	III-B	III	5.31915	1.20595	-0.0798808
225	I-A	I	3.19149	-0.204309	0.218813
226	IV-B	IV	0	-0.0875191	0.265851
		Co-location		Mean firing rate (Hz)
		I	best co-location	6.75975
		II		1.41233
		III		1.04549
		IV	worst co-location	0.857927

## Sheet: S5 Fig
S5a Fig. Percentages of neurons showing a significant co-location effect (P < 0.01, three-way nested ANOVA) during the item-cue (I-Cue) and background-cue (B-Cue) periods out of the recorded neurons (n = 456).
	significant co-location effect				# '1' indicates significant; '0' indicates non-significant
Cell Name	I-Cue	B-Cue	Both I-Cue and B-Cue
B170817-0001-003-01-1-1	0	0	0
B170817-0004-01-1-1	0	0	0
B170817-0004-01-1-2	0	0	0
B1708190004-1-1	0	0	0
B1708190005-01-1-1	0	0	0
B1708190005-01-1-2	0	0	0
B1708190006-01-1-1	1	0	0
B1708190007-01-1-1	0	0	0
B1708190008-02-1-1	0	0	0
B1708190010-1-1	0	0	0
B1708190011-1-1	0	0	0
B1708190012-01-1-1	0	0	0
B1708190012-01-1-2	0	0	0
B1708220003-1-1	0	0	0
B1708220003-1-2	0	0	0
B1708220004-1-1	0	0	0
B1708220008-1-1	0	0	0
B1708220009-1-1	0	0	0
B1708220010-01-1-1	0	0	0
B1708220010-01-1-2	0	0	0
B1708220010-01-1-3	0	0	0
B1708260003-01-1-1	0	0	0
B1708260003-01-1-2	0	0	0
B1708260006-01-1-1	0	0	0
B1708260008-1-1	0	0	0
B1708260010-1-1	1	0	0
B1708300003-1-1	0	0	0
B1708300005-01-1-1	0	0	0
B1709020001-01-1-1	0	0	0
B1709020004-01-1-1	0	0	0
B1709020005-01-1-1	0	0	0
B1709020006-01-1-1	0	0	0
B1709090002-1-1	0	0	0
B1709090002-1-2	0	0	0
B1709090002-1-3	0	0	0
B1709090004-1-1	0	0	0
B1709090004-1-2	0	0	0
B1709120002-01-1-1	0	0	0
B1709120002-01-1-2	0	0	0
B1709120004-1-1	0	0	0
B1709120005-1-1	0	1	0
B1709140002-1-1	0	0	0
B1709140003-1-1	0	0	0
B1709140004-01-1-1	0	0	0
B1709140005-1-1	1	0	0
B1709140005-1-2	1	0	0
B1709140006-1-1	1	0	0
B1709160002-1-1	0	0	0
B1709160003-01-1-1	0	0	0
B1709160003-01-1-2	0	0	0
B1709160004-01-1-1	1	1	1
B1709160004-01-1-2	0	0	0
B1709160005-01-1-1	0	0	0
B1709160005-01-1-2	0	0	0
B1709190002-01-1-1	1	0	0
B1709190002-01-1-2	0	0	0
B1709190004-1-1	0	0	0
B1709190005-01-1-1	0	1	0
B1709190006-01-1-1	0	0	0
B1709190006-01-1-2	0	0	0
B1709190007-1-1	1	0	0
B1709210002-1-1	1	1	1
B1709210002-1-2	1	0	0
B1709210003-1-1	0	0	0
B1709210003-1-2	1	0	0
B1709210004-1-1	0	0	0
B1709230002-1-1	0	0	0
B1709230004-1-1	0	1	0
B1709230005-1-1	0	0	0
B1709260003-1-1	0	0	0
B1709260004-1-3	0	0	0
B1709260006-01-1-1	1	0	0
B1709260007-1-1	1	0	0
B1709280002-1-2	0	0	0
B1709280006-01-1-1	0	0	0
B1709280007-02-1-1	1	1	1
B1709280007-02-1-2	0	0	0
B1709280008-1-1	0	0	0
B1709280008-1-2	0	0	0
B1709280009-1-2	0	1	0
B1709280009-1-3	0	0	0
B1709280010-1-1	0	0	0
B1709300002-1-1	0	0	0
B1709300003-01-1-1	1	0	0
B1709300003-01-1-2	0	0	0
B1709300004-1-1	0	1	0
B1709300004-1-2	0	0	0
B1709300004-1-3	0	0	0
B1710020002-1-1	0	0	0
B1710020004-01-1-1	1	0	0
B1710020005-1-1	1	0	0
B1710020006-1-1	0	0	0
B1710020007-1-1	0	0	0
B1710020008-1-1	1	0	0
B1710040004-01-1-1	0	0	0
B1710040005-01-1-1	0	0	0
B1710070003-01-1-1	1	1	1
B1710070003-01-1-2	1	1	1
B1710070003-01-1-3	1	0	0
B1710070004-1-1	0	0	0
B1710070004-1-2	1	1	1
B1710070005-01-1-1	0	0	0
B1710070006-01-1-1	1	0	0
B1710070006-01-1-2	0	0	0
B1710100003-1-1	1	0	0
B1710100005-01-1-1	0	0	0
B1710100006-01-1-1	0	0	0
B1710100006-01-1-2	1	1	1
B1710100007-01-1-1	0	0	0
B1710140003-1-1	0	0	0
B1710140005-01-1-1	0	0	0
B1710140005-01-1-2	0	0	0
B1710140005-01-1-3	0	0	0
B1710140006-01-1-1	0	0	0
B1710170002-1-1	0	0	0
B1710170002-1-2	0	0	0
B1710170002-1-3	0	0	0
B1710250002-1-1	0	1	0
B1711100002-1-1	0	0	0
B1711100002-1-2	0	0	0
B1711100002-1-3	0	0	0
B1711100003-1-1	0	0	0
B1711100004-1-1	0	0	0
B171125-0003-1-1	0	0	0
B171125-0003-1-2	0	0	0
B1711280010002-1-1	0	0	0
B1711280020001-1-1	0	0	0
B1712100001-1-1	0	0	0
B171210030001-01-1-1	0	0	0
B1712160010001-1-1	1	1	1
B1712160010001-1-2	0	0	0
B1712160020001-1-1	0	0	0
B1712280010001-1-1	0	0	0
B1712280020001-01-1-1	0	0	0
B1712280050001-1-1	0	0	0
B1712280060001-1-2	0	0	0
B1801010010001-1-1	0	0	0
B1801060010001-1-1	0	0	0
B1801060020001-1-1	0	0	0
B1801060030001-1-1	0	0	0
B1801100020001-1-1	0	0	0
B1801100030001-1-1	0	0	0
B1801100040001-01-1-1	0	0	0
B1801100050001-1-1	1	1	1
B1801100050001-1-2	1	0	0
B1801100060001-1-1	1	0	0
B1801100070001-1-1	0	1	0
B1801280010001-01-1-1	0	0	0
B1801280020001-01-1-1	0	0	0
B1802060010001-01-1-2	0	0	0
B1802060020001-01-1-1	0	0	0
B1804080010001-01-1-1	1	0	0
B1804080010001-01-1-2	1	0	0
B1804080010001-01-1-3	0	0	0
B1804080020001-01-1-1	1	1	1
B1804080030001-01-1-1	0	0	0
B1804080030001-01-1-2	0	0	0
B1804080040001-01-1-1	0	0	0
B1804080040001-01-1-2	0	0	0
B1804080040001-01-1-3	0	0	0
B1804080040001-01-1-4	0	1	0
B1804080050001-1-1	0	0	0
B1804080050001-1-2	0	0	0
B1804080060001-1-1	0	0	0
B1804080060001-1-3	0	0	0
B1804110010002-1-2	0	0	0
B1804110020001-01-1-1	0	0	0
B1804110030001-1-1	0	0	0
B1804110030001-1-2	0	0	0
B1804110040001-1-2	0	0	0
B1804110050001-01-1-1	0	0	0
B1804110060001-1-1	0	1	0
B1804150010002-1-1	1	1	1
B1804150010002-1-2	1	0	0
B1804150020001-1-1	0	0	0
B1804150030001-01-1-1	0	0	0
B1804150030001-01-1-2	0	0	0
B1804150050001-01-1-1	1	1	1
B1804150060001-01-1-1	0	0	0
B1804190010001-01-1-1	1	0	0
B1804190010001-01-1-2	0	0	0
B1804190020001-01-1-1	0	0	0
B1804190020001-01-1-2	1	0	0
B1804190020001-01-1-3	1	0	0
B1804190030001-1-1	0	0	0
B1804190040001-01-1-1	0	0	0
B1804190040001-01-1-2	0	0	0
B1804190040001-01-1-3	0	0	0
B1804190040001-01-1-4	0	0	0
B1804190050001-1-1	0	0	0
B1804190050001-1-2	0	0	0
B1804240010001-2-2	0	0	0
B1804240010001-2-3	0	0	0
B1804240020001-2-1	0	0	0
B1804240030001-01-2-1	0	0	0
B1804240030001-01-2-2	0	1	0
B1804240030001-01-2-3	0	1	0
B1804240040001-2-1	1	1	1
B1804240040001-2-3	0	1	0
B1804240040001-2-4	0	0	0
B1805100010001-2-1	0	1	0
B1805100010001-2-2	0	0	0
B1805100020001-2-1	1	0	0
B1805130010002-2-1	0	0	0
B1805130020001-2-1	0	0	0
B1805130030001-2-1	0	0	0
B1805130040001-2-1	0	0	0
B1805130050001-2-1	0	0	0
B1805130050001-2-2	0	0	0
B1805130060001-2-1	0	0	0
B1805130070001-2-1	0	0	0
B1805150020001-2-1	0	0	0
B1805150040001-2-2	0	0	0
B1806030010001-1-1	0	0	0
B1806030020001-1-1	0	0	0
B1806030030001-1-1	0	0	0
B1806030050001-1-1	0	0	0
B1806050020001-2-1	1	1	1
B1806050020001-2-2	1	1	1
B1806050030001-2-1	0	0	0
B1806280020001-1-1	1	0	0
B1809290030001-1-1	0	0	0
B1809290050001-1-1	0	0	0
B1809290070001-1-1	0	0	0
B1810020010001-1-1	1	1	1
B1810020030002-1-1	0	1	0
B1810050010001-1-1	0	0	0
B1810050020001-1-1	0	1	0
B1810050040001-1-1	0	0	0
B1810050050001-1-1	0	1	0
B1810050060001-1-2	0	0	0
B1810050070001-1-1	0	0	0
B1810050090001-1-1	0	0	0
B1810050090001-1-2	0	0	0
B1810070030001-1-1	0	0	0
B1810070070001-1-1	0	0	0
B1810070070001-1-2	0	0	0
B1810070080001-1-1	0	0	0
B1810070090001-1-1	0	0	0
B1810130010001-1-1	1	1	1
B1810130040001-1-1	0	0	0
B1810150010001-1-1	0	0	0
B1810150010001-1-2	0	0	0
B1810150020001-1-1	0	0	0
B1810150020001-1-2	0	0	0
B1810150030001-1-1	0	0	0
B1810150030001-1-2	0	0	0
C1801150010001-01-1-1	0	0	0
C1801150010001-01-1-2	0	0	0
C1801150010001-01-1-3	0	0	0
C1801210010001-1-1	1	0	0
C1801210020001-01-1-1	0	0	0
C1801210020001-01-1-2	0	0	0
C1801210030001-1-1	1	1	1
C1801240010001-1-1	0	0	0
C1801310010001-1-1	0	1	0
C1801310020001-1-1	0	0	0
C1801310040001-1-1	0	0	0
C1801310050001-1-1	0	0	0
C1802040020002-1-1	0	0	0
C1802040030001-1-1	0	0	0
C1802040030001-1-2	0	0	0
C1802040040001-1-1	0	0	0
C1802040040001-1-2	1	0	0
C1802070010001-1-1	0	0	0
C1802070020001-1-1	0	0	0
C1802070030001-1-1	1	0	0
C1802070030001-1-2	0	0	0
C1802090010001-1-1	0	0	0
C1802090020001-01-1-1	0	0	0
C1802090020001-01-1-2	0	0	0
C1802110010001-1-1	0	0	0
C1802110020001-02-1-1	1	1	1
C1802130010001-01-1-2	0	0	0
C1802130020001-1-1	1	0	0
C1802270010001-1-1	0	0	0
C1802270010001-1-3	0	0	0
C1802270020001-1-1	0	0	0
C1802270020001-1-2	0	0	0
C1802270020001-1-3	0	0	0
C1802270030001-1-1	0	0	0
C1802270030001-1-2	0	0	0
C1803010020001-1-1	1	0	0
C1803010030001-1-1	0	0	0
C1803010040001-1-4	0	0	0
C1803010050001-1-1	1	1	1
C1803050010001-1-1	0	0	0
C1803050010001-1-2	0	0	0
C1803050020001-1-1	0	0	0
C1803050030001-1-1	0	0	0
C1803050040001-1-1	0	0	0
C1803050040001-1-2	0	0	0
C1803070010001-01-1-1	0	0	0
C1803070010001-01-1-2	0	0	0
C1803100010001-1-1	0	0	0
C1803100010001-1-2	0	0	0
C1803100020001-1-1	0	1	0
C1803120010001-1-1	0	0	0
C1803120030001-1-1	0	0	0
C1803120040001-1-1	0	0	0
C18031200500013-1-1	1	0	0
C1803170010001-1-1	0	1	0
C1803170020001-1-1	1	0	0
C1803170020001-1-2	1	1	1
C1803170020001-1-3	0	1	0
C1803170030001-1-1	1	1	1
C1803170030001-1-2	0	0	0
C1804070010001-1-1	1	1	1
C1804070020001-1-1	1	0	0
C1804070030001-1-1	1	0	0
C1804070070001-1-1	0	0	0
C1804100010002m-1-1	0	1	0
C1804100010002m-3-1	0	0	0
C1804100020001m-1-1	0	0	0
C1804100020001m-1-2	0	0	0
C1804100020001m-2-1	1	1	1
C1804100020001m-5-1	1	0	0
C1804100020001m-5-2	0	0	0
C1804100020001m-6-1	0	0	0
C1804100020001m-6-2	0	0	0
C1804100020001m-7-1	0	0	0
C1804100020001m-8-1	1	0	0
C1804100050001m-1-1	1	1	1
C1804100050001m-1-2	0	0	0
C1804100050001m-2-1	0	0	0
C1804100050001m-3-1	1	0	0
C1804100050001m-4-1	0	0	0
C1804100050001m-6-1	0	0	0
C1804100050001m-7-1	0	0	0
C1804100050001m-8-1	0	0	0
C1804100050001m-8-3	0	0	0
C1804100050001m-9-1	0	1	0
C1804160020001-01-1-1	0	0	0
C1804160030002-1-1	0	0	0
C1804160040001-1-1	0	0	0
C1804160040001-1-2	0	0	0
C1804160060001-1-1	0	0	0
C1804180010001m-1-1	1	0	0
C1804180010001m-2-1	0	0	0
C1804180010001m-2-2	0	1	0
C1804180010001m-3-1	0	0	0
C1804180010001m-4-1	0	0	0
C1804180010001m-5-1	0	0	0
C1804180010001m-6-1	0	1	0
C1804180010001m-7-1	1	0	0
C1804180010001m-8-1	1	1	1
C1804180010001m-9-1	0	0	0
C1804180040001m-1-1	1	0	0
C1804180040001m-2-1	0	0	0
C1804180040001m-5-1	0	0	0
C1804180040001m-6-1	0	0	0
C1804180040001m-7-1	1	0	0
C1804180040001m-9-1	0	0	0
C1804250010001m-7-1	0	0	0
C1804250020001m-1-1	0	0	0
C1804250020001m-5-1	0	0	0
C1804250020001m-6-1	1	0	0
C1804250020001m-6-2	0	0	0
C1804250020001m-7-1	0	0	0
C1804290010003-1-1	0	0	0
C1805140010001-1-1	0	0	0
C1805160010001-1-1	0	0	0
C1805160010001-2-1	0	0	0
C1805160020001-1-1	0	0	0
C1805160020001-2-1	0	0	0
C1805160030001-2-1	0	0	0
C1805160040001-2-1	0	0	0
C1805160050001-1-1	0	0	0
C1805160050001-2-1	1	0	0
C1805160060001-2-1	0	0	0
C1805260010001-1-1	0	0	0
C1805260030001-1-2	0	0	0
C1805260030001-1-4	0	0	0
C1805260040001-1-1	0	0	0
C1806040010001-1-1	0	0	0
C1806040010001-1-2	0	0	0
C1806040040001-1-1	0	0	0
C1806040050002-1-1	0	0	0
C1806040060001-1-1	0	0	0
C1806040060001-1-3	0	0	0
C1806060010001-1-1	0	0	0
C1806060020001-1-1	0	0	0
C1806060030001-1-1	0	0	0
C1806060040001-1-1	0	0	0
C1806110010001-1-1	0	0	0
C1806110020001-1-1	0	0	0
C1806110030001-1-1	0	0	0
C1806110050001-1-1	0	1	0
C1806140010001-1-1	0	0	0
C1806140020001-01-1-1	0	0	0
C1806140030001-1-1	0	0	0
C1806210010001-1-1	0	0	0
C1806210010001-1-2	1	0	0
C1806210020001-1-1	0	0	0
C1806210020001-1-2	0	0	0
C1806210020001-1-3	0	0	0
C1806210040001-1-1	0	0	0
C1806210050001-1-1	1	1	1
C1806210060001-1-1	1	1	1
C1806210060001-1-2	1	1	1
C1806210060001-1-3	1	0	0
C1806240010001-2-1	0	1	0
C1806240030001-2-1	1	1	1
C1806240030001-2-2	1	0	0
C1806300010001m-3-1	0	0	0
C1806300020001m-1-1	0	0	0
C1806300020001m-2-1	0	1	0
C1806300020001m-2-2	1	1	1
C1806300020001m-2-3	1	1	1
C1806300020001m-3-1	0	0	0
C1806300020001m-3-2	1	1	1
C1806300020001m-4-1	0	0	0
C1806300020001m-5-1	0	0	0
C1806300020001m-5-2	0	0	0
C1806300020001m-6-1	1	0	0
C1806300020001m-6-2	0	0	0
C1806300020001m-7-1	0	0	0
C1806300020001m-8-1	1	0	0
C1806300020001m-8-2	0	0	0
C1807180010001m-1-1	0	0	0
C1807200010002m-1-1	0	0	0
C1807200010002m-2-1	0	0	0
C1807200010002m-6-1	0	0	0
C1808050010001-1-1	0	0	0
C1808050010001-1-2	0	0	0
C1808050020001-1-1	0	0	0
C1808050020001-1-2	0	0	0
C1808050030001-1-2	1	0	0
C1808070010001-1-1	0	0	0
C1808070020001-01-1-1	0	0	0
C1808070050001-1-1	0	0	0
C1808070060001-1-1	0	0	0
C1808090010001-1-1	1	0	0
C1808090010001-1-2	0	0	0
C1808090020001-1-1	0	0	0
C1808090020001-1-2	1	0	0
C1808120010001-1-1	0	0	0
C1808120020001-1-1	0	0	0
C1808140010001-1-1	0	0	0
C1808140020001-1-1	0	1	0
C1808140030001-1-1	1	1	1
C1808140040001-1-1	0	0	0
C1808160010001-1-1	1	1	1
C1808160020001-1-1	0	0	0
C1808220020001m-1-1	0	0	0
C1808220020001m-5-2	0	0	0
C1808220020001m-6-2	0	1	0
C1808220020001m-6-3	0	1	0
C1808220020001m-7-2	0	0	0
C1808240010001m-4-1	0	0	0
C1808240010001m-6-1	0	0	0
C1808240020001m-1-1	0	0	0
C1808240020001m-2-1	1	1	1
C1808240020001m-3-2	0	0	0
C1808240020001m-7-1	0	0	0
C1809030020001-1-1	0	0	0
Number of co-location neurons	90	66	36
Percentage of co-location neurons	0.197368	0.144737	0.0789474

## Sheet: S6 Fig
S6a Fig (bottom). Example neuron signaling co-location and background-cue in a “convergent” manner.
Cell Name: C1806240010001-2-1
I-Cue	B-Cue	Mean firing rate (Hz)		Firing rate for each trial (Hz)
I-A	-90	0		0	0	0	0
I-B	-90	0		0	0	0	0
I-A	0	0.265675		0	1.0627	0	0
I-B	0	0.797024		0	0	3.1881	0
I-A	90	1.0627		1.0627	1.0627	0	2.1254
I-B	90	2.1254		4.2508	0	0	4.2508
II-A	-90	0		0	0	0
II-B	-90	0.265675		0	0	0	1.0627
II-A	0	0.265675		1.0627	0	0	0
II-B	0	0.797024		1.0627	1.0627	1.0627	0
II-A	90	0.708466		0	1.0627	1.0627
II-B	90	0.53135		0	0	0	2.1254
III-A	-90	1.0627		3.1881	0	1.0627	0
III-B	-90	0.53135		0	0	1.0627	1.0627
III-A	0	1.32837		0	1.0627	1.0627	3.1881
III-B	0	1.0627		0	2.1254	2.1254	0
III-A	90	2.65675		2.1254	3.1881	1.0627	4.2508
III-B	90	2.1254		2.1254	3.1881	1.0627
IV-A	-90	1.27524		1.0627	3.1881	0	2.1254	0
IV-B	-90	0.797024		1.0627	0	2.1254	0
IV-A	0	1.70032		1.0627	1.0627	1.0627	3.1881	2.1254
IV-B	0	1.0627		1.0627	1.0627	1.0627	1.0627
IV-A	90	2.1254		2.1254	3.1881	2.1254	1.0627
IV-B	90	1.59405		3.1881	1.0627	1.0627	1.0627
S6b Fig (bottom). Example neuron signaling a “targeting” location.
Cell Name: B1801100040001-01-1-1
I-Cue	B-Cue	Mean firing rate (Hz)		Firing rate for each trial (Hz)
I-A	-90	0		0	0
I-B	-90	0		0	0
I-A	0	0		0	0	0
I-B	0	0		0	0
I-A	90	4.2508		4.2508	4.2508
I-B	90	8.14736		10.627	5.3135	8.50159
II-A	-90	1.41693		0	0	4.2508
II-B	-90	0		0	0	0
II-A	0	4.60503		3.1881	0	10.627
II-B	0	10.2728		13.8151	8.50159	8.50159
II-A	90	1.77117		5.3135	0	0
II-B	90	0		0	0	0
III-A	-90	8.50159		5.3135	8.50159	11.6897
III-B	-90	5.3135		7.43889	8.50159	0
III-A	0	3.71945		0	7.43889
III-B	0	0		0	0	0	0
III-A	90	0		0	0	0
III-B	90	1.77117		5.3135	0	0
IV-A	-90	0		0
IV-B	-90	0		0	0
IV-A	0	0		0
IV-B	0	n.a.
IV-A	90	0		0	0
IV-B	90	0		0	0	0
S6c Fig (bottom). Example neuron that changed the activity patterns, showing multiple operations for the construction (i.e. convergence, transference, and targeting) during the background-cue period.
Cell Name: C1802110020001-02-1-1
300-400 ms after B-Cue onset
I-Cue	B-Cue	Mean firing rate (Hz)		Firing rate for each trial (Hz)
I-A	-90	26.4026		29.703	29.703	19.802
I-B	-90	19.802		19.802	9.90099	29.703
I-A	0	3.30033		0	9.90099	0
I-B	0	0		0	0	0
I-A	90	0		0	0	0
I-B	90	0		0	0	0
II-A	-90	13.2013		9.90099	9.90099	19.802
II-B	-90	16.5017		19.802	9.90099	19.802
II-A	0	6.60066		9.90099	9.90099	0
II-B	0	0		0	0	0
II-A	90	3.30033		0	9.90099	0
II-B	90	6.60066		0	19.802	0
III-A	-90	13.2013		9.90099	19.802	9.90099
III-B	-90	3.30033		0	0	9.90099
III-A	0	0		0	0	0
III-B	0	3.30033		9.90099	0	0
III-A	90	0		0	0	0
III-B	90	3.30033		0	0	9.90099
IV-A	-90	4.9505		0	9.90099	0	9.90099
IV-B	-90	0		0	0
IV-A	0	0		0	0	0
IV-B	0	3.30033		0	0	9.90099
IV-A	90	9.90099		19.802	0	19.802	0
IV-B	90	6.60066		0	9.90099	9.90099
400-600 ms after B-Cue onset
I-Cue	B-Cue	Mean firing rate (Hz)		Firing rate for each trial (Hz)
I-A	-90	3.31675		4.97512	0	4.97512
I-B	-90	4.97512		4.97512	4.97512	4.97512
I-A	0	0		0	0	0
I-B	0	1.65837		0	0	4.97512
I-A	90	0		0	0	0
I-B	90	0		0	0	0
II-A	-90	26.534		9.95025	44.7761	24.8756
II-B	-90	23.2172		29.8507	9.95025	29.8507
II-A	0	1.65837		0	4.97512	0
II-B	0	3.31675		0	4.97512	4.97512
II-A	90	3.31675		0	4.97512	4.97512
II-B	90	1.65837		0	0	4.97512
III-A	-90	4.97512		4.97512	4.97512	4.97512
III-B	-90	4.97512		0	9.95025	4.97512
III-A	0	0		0	0	0
III-B	0	1.65837		4.97512	0	0
III-A	90	9.95025		9.95025	9.95025	9.95025
III-B	90	3.31675		4.97512	4.97512	0
IV-A	-90	1.24378		0	0	4.97512	0
IV-B	-90	0		0	0
IV-A	0	0		0	0	0
IV-B	0	1.65837		0	0	4.97512
IV-A	90	21.1443		24.8756	19.9005	19.9005	19.9005
IV-B	90	18.2421		29.8507	9.95025	14.9254
800-1000 ms after B-Cue onset
I-Cue	B-Cue	Mean firing rate (Hz)		Firing rate for each trial (Hz)
I-A	-90	11.6086		14.9254	4.97512	14.9254
I-B	-90	6.6335		4.97512	4.97512	9.95025
I-A	0	34.8259		44.7761	44.7761	14.9254
I-B	0	21.5589		24.8756	34.8259	4.97512
I-A	90	6.6335		9.95025	4.97512	4.97512
I-B	90	4.97512		0	9.95025	4.97512
II-A	-90	16.5837		4.97512	0	44.7761
II-B	-90	6.6335		9.95025	9.95025	0
II-A	0	13.267		14.9254	9.95025	14.9254
II-B	0	3.31675		0	4.97512	4.97512
II-A	90	1.65837		4.97512	0	0
II-B	90	0		0	0	0
III-A	-90	3.31675		4.97512	4.97512	0
III-B	-90	1.65837		4.97512	0	0
III-A	0	8.29187		14.9254	4.97512	4.97512
III-B	0	4.97512		9.95025	4.97512	0
III-A	90	8.29187		19.9005	0	4.97512
III-B	90	14.9254		14.9254	9.95025	19.9005
IV-A	-90	7.46269		0	9.95025	0	19.9005
IV-B	-90	2.48756		4.97512	0
IV-A	0	0		0	0	0
IV-B	0	1.65837		0	0	4.97512
IV-A	90	8.70647		4.97512	0	4.97512	24.8756
IV-B	90	23.2172		49.7512	4.97512	14.9254
